# Supplementary material for: Structural and molecular determinants of Candida glabrata metacaspase maturation and activation by calcium
Source: Commun Biol. 2022 Oct 31;5:1158. doi: 10.1038/s42003-022-04091-4 (PMC9622860; doi:10.1038/s42003-022-04091-4)
Supplement: Supplementary file 4 — Supplementary Data 1 [file 42003_2022_4091_MOESM4_ESM.xlsx]

## Sheet: Fig 6_1
								Figure	6			Experiment performed with a Tecan Infinite M200
								Data	Fluorescence Units (a,u)			Triplicate (except Day 10, n =1)
								Day	0			1			2			3			4			5			6			7			8			10
								Time (sec)
								0	5074	5231	5078	5192	5139	5165	5083	4573	4730	5578	5037	5006	5183	5168	5168	5346	5451	5345	5502	5499	5303	5601	5588	5796	5593	5592	5745	5118
								60	5162	5153	5091	5098	4991	5046	4990	4649	4701	5507	5017	4928	4997	4985	4953	5249	5351	5207	5517	5464	5254	5717	5654	5702	5610	5598	5931	5103
								120	5171	5165	5001	5083	4978	4982	4979	4558	4635	5421	5065	4955	4976	5079	5022	5225	5344	5258	5472	5392	5280	5667	5663	5750	5642	5571	5811	5078
								180	5030	5005	4873	5060	5030	4984	4926	4556	4680	5410	5042	4833	4977	4991	5007	5250	5291	5172	5444	5452	5305	5711	5643	5800	5661	5531	5861	5070
								240	5046	4973	4890	5019	4933	4910	4884	4548	4678	5355	5013	4892	4980	4955	4957	5247	5305	5231	5389	5417	5212	5699	5579	5647	5636	5487	5823	5019
								300	4981	4899	4863	5053	4941	4941	4932	4532	4612	5406	5001	4887	4988	4991	4934	5231	5260	5205	5408	5403	5229	5628	5545	5632	5651	5554	5786	5058
								360	5025	4972	4838	5002	4975	5000	4956	4569	4643	5302	5005	4803	5014	5035	4899	5297	5329	5183	5379	5456	5353	5641	5561	5590	5564	5513	5772	5067
								420	4983	4915	4847	5021	4981	4928	4991	4539	4676	5339	4983	4803	4958	4932	4848	5224	5251	5137	5266	5474	5288	5599	5512	5594	5554	5421	5715	5083
								480	5005	4855	4823	4988	4940	4907	4894	4512	4617	5298	5000	4728	4934	4944	4987	5219	5273	5179	5356	5375	5315	5576	5581	5457	5500	5435	5675	5112
								540	4989	4839	4820	5012	5009	4943	4889	4530	4666	5389	5011	4859	4929	4989	4952	5232	5205	5174	5309	5420	5314	5527	5548	5506	5520	5447	5657	5119
								600	4944	4913	4851	4961	4918	4969	4902	4519	4679	5287	5022	4804	4962	4934	4948	5192	5177	5127	5338	5391	5288	5606	5526	5449	5411	5428	5598	5160
								660	4966	4900	4834	4921	4915	4923	4918	4500	4693	5317	4994	4799	4947	4969	4869	5161	5214	5169	5340	5444	5272	5484	5524	5483	5484	5398	5557	5126
								720	5019	4922	4765	4952	4930	4946	4861	4491	4594	5198	4940	4815	4927	4946	4930	5170	5183	5177	5430	5410	5332	5531	5499	5374	5449	5348	5607	5038
								780	4960	4865	4771	4997	4891	4911	4904	4507	4634	5235	4945	4776	4966	4948	4938	5196	5147	5193	5286	5413	5229	5467	5352	5211	5473	5384	5494	5182
								840	4960	4925	4794	4923	5005	4841	4914	4522	4634	5281	4963	4776	4965	4960	4889	5174	5169	5185	5324	5429	5306	5398	5340	5339	5427	5392	5534	5129
								900	4906	4871	4779	5009	4915	4939	4849	4513	4600	5254	4980	4811	4890	4893	4938	5158	5153	5115	5290	5475	5314	5473	5475	5389	5415	5392	5527	5134
								960	4964	4912	4755	4985	4925	4843	4925	4462	4609	5190	4945	4765	4937	4939	4947	5121	5128	5176	5258	5329	5273	5506	5436	5346	5426	5390	5523	5150
								1020	4876	4884	4827	4912	4952	4913	4877	4466	4583	5221	4996	4844	4927	4869	4953	5170	5126	5173	5340	5431	5350	5336	5335	5188	5421	5365	5518	5161
								1080	4915	4884	4748	4911	4886	4858	4907	4520	4567	5220	4961	4767	4977	4974	4932	5170	5150	5150	5342	5482	5309	5395	5359	5210	5472	5381	5561	5089
								1140	4928	4930	4780	4972	4943	4893	4882	4459	4595	5250	4975	4748	4949	4904	5030	5196	5161	5164	5366	5464	5368	5416	5338	5174	5460	5444	5496	5203
								1200	4913	4810	4779	4955	4914	4896	4872	4529	4602	5217	4931	4717	4928	4928	4895	5182	5174	5183	5300	5418	5405	5339	5354	5191	5454	5423	5503	5209
								1260	4896	4892	4740	4892	4905	4836	4875	4447	4602	5190	4990	4793	4961	4967	4985	5145	5195	5188	5326	5444	5431	5430	5294	5156	5508	5390	5536	5190
								1320	4915	4845	4749	4985	4888	4886	4900	4398	4611	5280	4955	4838	4862	4858	4881	5157	5244	5189	5368	5349	5355	5356	5410	5207	5448	5471	5434	5154
								1380	4925	4863	4821	4905	4877	4865	4866	4502	4557	5247	4900	4787	4947	4945	4888	5117	5170	5237	5293	5449	5348	5335	5360	5153	5527	5394	5529	5184
								1440	4875	4854	4788	4918	4850	4882	4903	4464	4615	5160	4933	4775	4910	4937	4940	5166	5200	5247	5289	5450	5407	5423	5372	5160	5508	5415	5441	5118
								1500	4882	4880	4822	4929	4921	4890	4821	4494	4594	5251	4920	4797	4892	4924	4839	5176	5175	5246	5342	5418	5367	5369	5385	5088	5435	5401	5525	5195
								1560	4884	4884	4742	4906	4882	4848	4876	4386	4561	5209	4928	4821	4946	4857	4961	5118	5184	5169	5366	5457	5445	5407	5328	5164	5452	5403	5532	5243
								1620	4922	4887	4824	4870	4890	4841	4924	4452	4627	5249	4962	4790	4903	4868	4919	5163	5150	5213	5345	5422	5453	5362	5372	5114	5495	5451	5432	5221
								1680	4845	4811	4731	4888	4882	4863	4874	4413	4605	5136	4923	4820	4947	4923	4895	5120	5178	5200	5330	5448	5387	5353	5339	5134	5488	5445	5451	5250
								1740	4864	4815	4781	4867	4917	4848	4861	4441	4599	5207	4923	4824	4924	4891	4911	5134	5184	5265	5315	5459	5503	5500	5317	5144	5547	5484	5498	5260
								1800	4900	4797	4763	4864	4893	4810	4872	4497	4623	5254	4933	4828	4946	4844	4931	5165	5188	5228	5340	5470	5415	5389	5369	5126	5521	5550	5482	5224
								1860	4940	4826	4818	4924	4845	4834	4850	4450	4585	5208	4960	4814	4791	4871	4937	5140	5150	5191	5346	5431	5511	5390	5377	5122	5530	5474	5409	5189
								1920	4868	4809	4774	4854	4895	4880	4858	4449	4619	5220	4932	4846	4872	4957	4965	5116	5139	5222	5370	5443	5508	5465	5310	5148	5518	5531	5510	5280
								1980	4922	4844	4795	4886	4848	4898	4843	4420	4623	5210	4951	4745	4874	4904	4826	5165	5226	5242	5360	5422	5465	5400	5429	5092	5489	5543	5475	5195
								2040	4849	4838	4721	4865	4932	4815	4831	4418	4557	5211	4968	4869	4885	4954	4970	5137	5223	5206	5313	5428	5490	5448	5396	5191	5554	5553	5503	5212
								2100	4898	4872	4741	4916	4883	4852	4869	4441	4616	5175	4861	4811	4886	4918	4892	5122	5166	5169	5266	5468	5484	5432	5355	5150	5482	5490	5467	5294
								2160	4906	4817	4755	4903	4947	4842	4866	4412	4629	5133	4953	4774	4921	4912	4849	5152	5174	5228	5344	5443	5520	5428	5459	5148	5505	5557	5499	5206
								2220	4824	4876	4727	4873	4849	4937	4850	4425	4598	5203	4974	4795	4858	4897	4937	5102	5116	5249	5361	5462	5491	5412	5423	5106	5572	5623	5488	5333
								2280	4854	4904	4757	4857	4858	4866	4837	4453	4602	5196	4938	4800	4896	4871	4876	5132	5181	5242	5380	5444	5524	5477	5422	5079	5610	5587	5536	5196
								2340	4845	4835	4748	4895	4912	4855	4872	4414	4609	5164	4910	4783	4866	4887	4941	5083	5167	5221	5349	5552	5546	5462	5442	5171	5539	5597	5489	5281
								2400	4885	4786	4769	4869	4953	4859	4846	4439	4606	5155	4888	4817	4892	4953	4917	5119	5191	5290	5312	5520	5623	5466	5376	5186	5606	5661	5525	5284
								2460	4912	4862	4826	4870	4877	4857	4855	4430	4622	5167	4898	4827	4918	4893	4876	5142	5191	5206	5372	5499	5571	5374	5361	5088	5614	5628	5627	5297
								2520	4838	4813	4799	4903	4872	4875	4879	4447	4646	5185	4913	4800	4929	4843	4932	5106	5161	5198	5377	5482	5565	5423	5428	5161	5636	5716	5526	5299
								2580	4863	4790	4745	4862	4876	4800	4879	4412	4595	5204	4907	4825	4883	4883	4945	5166	5198	5243	5346	5472	5573	5530	5434	5173	5664	5641	5521	5249
								2640	4801	4832	4719	4934	4887	4853	4833	4439	4596	5178	4833	4759	4875	4893	4943	5112	5183	5244	5352	5530	5626	5465	5481	5146	5607	5689	5535	5349
								2700	4832	4853	4748	4884	4845	4847	4839	4377	4598	5203	4886	4774	4905	4829	4904	5161	5184	5211	5369	5463	5606	5441	5443	5150	5676	5716	5613	5396
								2760	4894	4761	4764	4891	4835	4878	4855	4455	4600	5132	4887	4836	4871	4908	4931	5132	5114	5247	5350	5525	5612	5445	5422	5201	5686	5758	5548	5348
								2820	4801	4818	4842	4926	4855	4843	4807	4430	4611	5157	4902	4778	4856	4878	4912	5195	5204	5331	5337	5518	5692	5540	5367	5136	5674	5720	5556	5353
								2880	4808	4830	4754	4905	4877	4817	4869	4436	4615	5193	4851	4787	4833	4918	4919	5163	5200	5358	5369	5550	5627	5510	5474	5156	5673	5722	5573	5322
								2940	4885	4840	4746	4897	4869	4828	4801	4450	4628	5150	4887	4760	4888	4857	4981	5146	5160	5229	5399	5520	5641	5544	5472	5136	5706	5793	5547	5299
								3000	4841	4803	4732	4888	4820	4803	4869	4415	4616	5134	4833	4835	4917	4868	4883	5114	5200	5302	5393	5604	5613	5528	5451	5153	5675	5720	5538	5392
								3060	4825	4835	4710	4932	4822	4832	4859	4404	4607	5144	4837	4806	4912	4865	4925	5150	5149	5301	5326	5540	5659	5417	5453	5096	5701	5751	5534	5401
								3120	4826	4812	4794	4875	4840	4823	4858	4462	4618	5162	4858	4801	4847	4941	4869	5134	5183	5234	5365	5486	5692	5548	5466	5147	5725	5780	5537	5408
								3180	4889	4819	4786	4844	4896	4787	4806	4465	4635	5157	4899	4786	4839	4902	4940	5120	5155	5295	5386	5497	5665	5557	5474	5103	5663	5796	5559	5355
								3240	4859	4779	4728	4915	4892	4796	4846	4408	4582	5213	4845	4790	4905	4863	4919	5114	5205	5243	5307	5496	5682	5485	5430	5160	5755	5877	5641	5398
								3300	4839	4831	4714	4882	4823	4844	4794	4469	4602	5189	4903	4762	4874	4932	4951	5141	5157	5256	5427	5542	5690	5475	5457	5206	5772	5847	5589	5393
								3360	4872	4791	4769	4953	4908	4847	4792	4438	4585	5179	4890	4819	4880	4925	4928	5223	5166	5294	5385	5546	5735	5481	5500	5133	5811	5885	5594	5459
								3420	4885	4879	4773	4852	4856	4849	4826	4382	4582	5189	4903	4782	4878	4895	4899	5176	5151	5300	5351	5543	5729	5497	5507	5153	5783	5947	5584	5411
								3480	4847	4840	4747	4879	4872	4792	4804	4413	4610	5159	4907	4741	4877	4851	4937	5106	5217	5332	5387	5547	5736	5507	5484	5150	5791	5887	5588	5411
								3540	4910	4808	4726	4862	4808	4856	4842	4465	4624	5159	4860	4810	4844	4817	4898	5164	5164	5337	5389	5547	5803	5533	5501	5190	5850	5926	5583	5419
								3600	4852	4813	4743	4895	4845	4809	4810	4408	4580	5178	4909	4774	4880	4881	4866	5119	5203	5331	5379	5558	5810	5567	5476	5165	5903	5943	5585	5403
								3660	4865	4816	4803	4896	4843	4824	4873	4409	4545	5175	4860	4884	4854	4888	4879	5080	5193	5395	5368	5593	5821	5547	5500	5133	5810	5949	5644	5506
								3720	4828	4776	4714	4915	4865	4827	4788	4385	4546	5174	4876	4742	4828	4861	4953	5155	5205	5338	5387	5511	5749	5584	5530	5197	5842	5942	5579	5480
								3780	4905	4827	4666	4897	4846	4803	4776	4363	4598	5124	4840	4843	4879	4836	4892	5148	5229	5416	5364	5573	5821	5561	5524	5188	5849	5952	5640	5428
								3840	4862	4792	4785	4885	4890	4826	4852	4387	4568	5167	4826	4790	4818	4845	4938	5099	5140	5381	5380	5526	5805	5540	5505	5168	5845	6007	5575	5458
								3900	4881	4818	4788	4909	4895	4800	4873	4360	4570	5180	4868	4757	4871	4953	4898	5132	5189	5361	5368	5576	5837	5544	5526	5199	5941	6051	5650	5503
								3960	4857	4837	4771	4881	4844	4807	4827	4413	4569	5122	4885	4797	4941	4818	4943	5120	5151	5356	5416	5546	5847	5550	5566	5228	5823	6070	5538	5483
								4020	4873	4821	4801	4841	4841	4803	4776	4320	4556	5098	4780	4845	4826	4850	4911	5208	5242	5373	5399	5500	5845	5668	5572	5254	5889	6051	5604	5451
								4080	4899	4796	4764	4869	4827	4785	4812	4435	4631	5179	4906	4798	4888	4846	4930	5166	5256	5368	5381	5575	5859	5580	5662	5263	5915	6085	5596	5553
								4140	4863	4829	4846	4841	4799	4827	4808	4375	4582	5156	4913	4761	4833	4918	4968	5225	5202	5353	5392	5522	5809	5638	5574	5240	5914	6041	5638	5520
								4200	4859	4777	4786	4900	4824	4805	4826	4409	4553	5279	4911	4846	4860	4823	4912	5134	5182	5388	5389	5543	5806	5601	5509	5231	5962	6046	5593	5531
								4260	4882	4797	4790	4936	4934	4847	4831	4389	4611	5184	4975	4861	4939	4898	4959	5162	5223	5312	5325	5571	5853	5678	5522	5207	5900	6141	5606	5505
								4320	4816	4799	4737	4907	4888	4812	4839	4410	4574	5259	4920	4817	4888	4859	4925	5198	5179	5395	5412	5579	5924	5696	5700	5219	5954	6074	5658	5554
								4380	4856	4806	4842	4912	4811	4844	4862	4355	4609	5277	4914	4831	4903	4829	5014	5151	5202	5380	5429	5535	5873	5606	5664	5217	5964	6168	5662	5535
								4440	4899	4791	4801	4867	4839	4860	4849	4394	4611	5232	4876	4844	4911	4830	4909	5186	5201	5374	5402	5621	5883	5612	5621	5231	5942	6063	5614	5546
								4500	4884	4869	4747	4841	4846	4825	4806	4359	4562	5210	4913	4838	4869	4821	4946	5211	5178	5438	5459	5574	5948	5671	5602	5270	5971	6098	5689	5535
								4560	4857	4797	4780	4904	4874	4893	4778	4382	4574	5211	4897	4822	4937	4894	4942	5168	5265	5402	5405	5543	5870	5756	5564	5235	5964	6125	5570	5545
								4620	4890	4781	4781	4864	4789	4812	4798	4419	4607	5203	4897	4844	4882	4787	4934	5216	5222	5441	5395	5559	5857	5743	5633	5306	6013	6067	5599	5551
								4680	4844	4760	4817	4849	4816	4845	4830	4393	4554	5206	4871	4893	4892	4802	4946	5137	5246	5412	5434	5574	5942	5710	5588	5181	6029	6183	5644	5569
								4740	4863	4775	4815	4873	4843	4801	4804	4352	4543	5260	4865	4816	4940	4844	4905	5160	5229	5385	5379	5591	5911	5772	5628	5237	5967	6108	5713	5607
								4800	4877	4804	4828	4891	4829	4842	4900	4398	4569	5226	4918	4881	4908	4862	4942	5147	5177	5446	5363	5626	5884	5773	5531	5178	6091	6115	5590	5595
								4860	4881	4827	4832	4888	4907	4799	4811	4379	4568	5220	4863	4838	4866	4815	4940	5173	5226	5410	5387	5589	5966	5739	5667	5245	6073	6219	5654	5615
								4920	4875	4835	4754	4874	4840	4852	4848	4409	4558	5231	4859	4823	4891	4812	4842	5182	5174	5443	5392	5609	5969	5777	5678	5239	6050	6232	5683	5553
								4980	4903	4862	4766	4928	4860	4764	4773	4392	4559	5227	4865	4875	4909	4829	4919	5174	5268	5501	5460	5634	5920	5647	5630	5296	6062	6209	5661	5680
								5040	4925	4821	4766	4871	4814	4827	4824	4397	4585	5203	4906	4810	4863	4883	4941	5159	5289	5469	5402	5603	5974	5784	5710	5217	6045	6233	5652	5629
								5100	4893	4810	4793	4891	4853	4811	4800	4438	4558	5190	4858	4765	4916	4846	4873	5163	5209	5443	5429	5616	5953	5770	5640	5157	6039	6274	5638	5593
								5160	4903	4812	4745	4909	4820	4839	4834	4435	4632	5295	4817	4864	4911	4845	4924	5157	5236	5392	5454	5587	5979	5798	5693	5263	6057	6221	5618	5671
								5220	4885	4843	4799	4898	4839	4902	4774	4387	4593	5258	4917	4864	4961	4838	4979	5215	5310	5449	5430	5564	6049	5728	5642	5219	6046	6300	5627	5694
								5280	4905	4828	4801	4834	4820	4870	4862	4389	4600	5220	4870	4836	4862	4869	4951	5178	5233	5508	5485	5615	5987	5794	5635	5342	6096	6334	5689	5682
								5340	4877	4874	4810	4859	4854	4872	4838	4444	4690	5219	4858	4818	4898	4937	4996	5129	5239	5456	5446	5616	6011	5703	5727	5254	6069	6275	5689	5681
								5400	4947	4793	4798	4913	4879	4848	4805	4438	4614	5216	4833	4863	4864	4837	4894	5111	5258	5501	5424	5612	6025	5805	5677	5223	6148	6316	5654	5654
								5460	4891	4825	4745	4826	4806	4830	4842	4452	4636	5179	4840	4846	4902	4849	5016	5198	5260	5503	5459	5636	6047	5788	5705	5295	6135	6339	5663	5696
								5520	4934	4852	4782	4882	4856	4791	4853	4389	4593	5266	4899	4834	4947	4793	4912	5175	5213	5493	5425	5608	6086	5781	5703	5296	6173	6317	5646	5732
								5580	4833	4879	4816	4811	4849	4809	4785	4426	4603	5273	4930	4827	4865	4785	4952	5142	5260	5460	5378	5678	6097	5748	5647	5261	6185	6325	5611	5749
								5640	4869	4851	4813	4870	4786	4817	4815	4460	4581	5297	4849	4833	5001	4859	4904	5165	5254	5480	5451	5701	6150	5823	5755	5352	6114	6387	5643	5702
								5700	4908	4839	4733	4827	4865	4776	4854	4426	4559	5217	4870	4847	4865	4957	4892	5158	5300	5524	5432	5610	6131	5824	5756	5261	6176	6361	5701	5681
								5760	4894	4864	4802	4887	4833	4822	4864	4423	4587	5179	4938	4918	4902	4877	4910	5187	5276	5492	5502	5588	6128	5838	5661	5266	6167	6386	5669	5773
								5820	4927	4832	4837	4870	4826	4823	4818	4401	4621	5276	4874	4878	4886	4891	4920	5145	5289	5498	5464	5641	6118	5774	5773	5295	6202	6408	5667	5704
								5880	4866	4805	4864	4888	4842	4846	4768	4409	4564	5212	4855	4885	4969	4889	4900	5214	5272	5549	5431	5620	6171	5770	5721	5245	6170	6455	5668	5799
								5940	4870	4845	4800	4841	4882	4791	4827	4418	4622	5236	4822	4864	4940	4863	4957	5156	5197	5459	5497	5682	6147	5820	5680	5230	6231	6422	5604	5734
								6000	4926	4867	4835	4852	4845	4814	4813	4413	4631	5114	4855	4848	4872	4873	4937	5218	5193	5568	5417	5698	6133	5783	5705	5345	6245	6427	5693	5775
								6060	4876	4867	4791	4879	4823	4764	4822	4420	4602	5236	4826	4831	4928	4859	4960	5225	5240	5546	5495	5607	6193	5852	5686	5320	6267	6459	5681	5803
								6120	4945	4846	4836	4838	4814	4800	4865	4429	4650	5188	4857	4849	4908	4870	4966	5198	5255	5536	5493	5717	6266	5853	5704	5259	6149	6465	5690	5821
								6180	4879	4827	4827	4872	4823	4904	4868	4384	4586	5155	4880	4803	4899	4932	5013	5191	5242	5534	5506	5667	6265	5832	5729	5355	6280	6464	5641	5797
								6240	4893	4852	4861	4844	4806	4838	4812	4462	4553	5226	4816	4801	4925	4872	4972	5217	5280	5543	5508	5665	6221	5875	5727	5286	6281	6476	5731	5801
								6300	4905	4863	4787	4879	4850	4862	4831	4468	4628	5218	4887	4789	4890	4876	4949	5233	5260	5573	5467	5695	6242	5831	5719	5230	6214	6446	5688	5791
								6360	4942	4886	4807	4848	4820	4840	4842	4425	4608	5189	4847	4868	4839	4847	4975	5223	5246	5561	5492	5661	6257	5832	5750	5299	6271	6452	5662	5830
								6420	4897	4841	4827	4861	4810	4840	4868	4423	4639	5191	4889	4853	4894	4913	4946	5171	5260	5614	5562	5691	6204	5841	5707	5401	6291	6508	5683	5791
								6480	4921	4923	4826	4926	4815	4778	4827	4434	4606	5177	4777	4898	4927	4903	4928	5205	5351	5621	5503	5704	6280	5925	5752	5167	6301	6436	5643	5913
								6540	4899	4886	4831	4865	4820	4794	4777	4505	4652	5129	4871	4855	4923	4819	4953	5214	5257	5631	5565	5710	6283	5793	5874	5237	6258	6498	5706	5910
								6600	4901	4877	4787	4861	4805	4810	4784	4487	4650	5222	4874	4871	4929	4897	4997	5184	5190	5578	5502	5750	6256	5839	5828	5288	6268	6494	5680	5823
								6660	4895	4862	4785	4858	4883	4834	4875	4473	4684	5202	4826	4876	4977	4871	4946	5233	5298	5603	5506	5716	6303	5869	5761	5290	6237	6496	5673	5838
								6720	4966	4876	4834	4896	4826	4854	4849	4388	4663	5197	4852	4872	4929	4865	5007	5203	5240	5596	5489	5742	6250	5890	5893	5240	6292	6506	5697	5892
								6780	4884	4852	4826	4841	4844	4828	4839	4383	4581	5182	4853	4843	4862	4870	4973	5158	5305	5627	5585	5654	6335	5816	5779	5281	6355	6585	5682	5923
								6840	4923	4884	4832	4866	4847	4857	4820	4408	4622	5197	4838	4785	4923	4848	4924	5234	5314	5623	5507	5678	6337	5795	5855	5217	6334	6507	5711	5884
								6900	4917	4900	4840	4871	4826	4868	4838	4415	4623	5192	4824	4843	4945	4865	4923	5192	5228	5602	5480	5718	6279	5904	5812	5339	6314	6525	5679	5919
								6960	4936	4864	4877	4885	4836	4821	4839	4499	4630	5224	4792	4783	4914	4855	5016	5223	5313	5627	5577	5733	6345	5957	5788	5288	6344	6622	5715	5904
								7020	4889	4904	4826	4890	4823	4818	4792	4451	4579	5193	4889	4836	4899	4905	4958	5242	5345	5644	5528	5688	6334	5963	5857	5205	6437	6606	5707	5921
								7080	4939	4838	4887	4878	4867	4794	4862	4455	4627	5244	4826	4802	4875	4854	4990	5247	5276	5655	5526	5671	6355	5909	5858	5204	6390	6604	5756	5977
								7140	4945	4881	4855	4882	4820	4830	4883	4429	4629	5248	4901	4870	4895	4932	5020	5236	5291	5621	5543	5723	6328	5941	5841	5264	6358	6612	5699	5979
								7200	4932	4856	4865	4940	4802	4857	4844	4423	4606	5242	4833	4874	4933	4843	4948	5169	5313	5590	5572	5784	6377	5953	5765	5281	6454	6569	5692	5928
								7260	4970	4927	4804	4916	4893	4817	4837	4457	4653	5154	4893	4878	4905	4887	4951	5260	5358	5628	5521	5761	6352	5969	5900	5264	6363	6619	5746	5865
								7320	4913	4892	4879	4898	4852	4859	4857	4432	4666	5225	4917	4836	4946	4872	4988	5206	5287	5753	5531	5722	6392	5979	5794	5275	6360	6616	5664	5956
								7380	5061	4874	4832	4879	4787	4813	4839	4446	4648	5228	4872	4935	4944	4901	5011	5243	5294	5687	5503	5771	6412	5913	5822	5292	6442	6683	5725	5954
								7440	4931	4869	4863	4850	4830	4868	4836	4419	4611	5145	4838	4832	4909	4928	4992	5187	5334	5651	5541	5745	6384	5962	5818	5272	6419	6589	5754	6037
								7500.1	4926	4912	4848	4914	4844	4872	4857	4474	4631	5224	4818	4870	4916	4901	5001	5273	5312	5699	5544	5778	6375	5979	5845	5354	6478	6601	5735	5994
								7560	4951	4841	4885	4938	4832	4866	4851	4447	4613	5231	4889	4834	4877	4886	4988	5249	5325	5686	5484	5701	6413	5937	5905	5381	6411	6740	5742	6031
								7620	4997	4902	4834	4941	4849	4815	4788	4442	4665	5282	4887	4893	4962	4850	4985	5265	5286	5653	5517	5764	6446	5916	5882	5294	6494	6754	5719	5994
								7680	4980	4925	4878	4914	4895	4858	4823	4444	4588	5227	4886	4902	4883	4813	5024	5283	5323	5609	5585	5708	6441	6043	5906	5296	6390	6731	5726	6058
								7740	4964	4961	4877	4945	4792	4870	4750	4407	4650	5249	4888	4831	4925	4869	4986	5259	5365	5727	5489	5764	6422	5921	5864	5256	6477	6703	5756	6087
								7800	4946	4894	4941	4927	4881	4846	4801	4391	4628	5231	4905	4884	4987	4915	5006	5290	5287	5725	5520	5706	6455	5886	5898	5310	6484	6750	5730	6031
								7860	5012	4913	4825	4898	4833	4900	4834	4434	4617	5191	4970	4859	5013	4915	5022	5284	5373	5700	5591	5754	6478	6018	5932	5289	6536	6663	5690	6050
								7920	4985	4972	4880	4890	4868	4825	4810	4416	4594	5226	4881	4851	4942	4871	5010	5237	5302	5704	5522	5752	6469	6002	5953	5340	6556	6766	5674	6113
								7980	4953	4892	4888	4888	4879	4964	4802	4491	4635	5245	4885	4836	4942	4904	5030	5208	5316	5678	5563	5788	6513	5992	5994	5265	6520	6748	5660	6087
								8040	4975	4918	4884	4954	4887	4859	4873	4448	4624	5254	4879	4851	4922	4878	5020	5227	5302	5770	5518	5703	6551	6091	5945	5309	6534	6859	5715	6101
								8100	5056	4916	4905	4902	4848	4863	4852	4439	4646	5246	4891	4880	4874	4900	5058	5308	5348	5708	5583	5786	6509	6082	5932	5352	6508	6833	5669	6076
								8160	4990	4924	4925	4951	4854	4879	4846	4444	4644	5276	4849	4863	4845	4914	4975	5190	5322	5746	5598	5780	6402	6008	5869	5196	6556	6787	5701	6112
								8220	4976	5007	4889	4911	4867	4876	4850	4471	4685	5318	4937	4952	4962	4893	4998	5274	5354	5754	5556	5756	6548	6090	5903	5341	6581	6823	5728	6073
								8280	4993	4949	4916	4889	4820	4850	4836	4417	4610	5241	4916	4829	4938	4918	5002	5252	5382	5777	5533	5774	6559	6069	5934	5346	6611	6831	5736	6189
								8340	5028	4872	4845	4922	4856	4886	4813	4469	4669	5228	4891	4863	4991	4910	4997	5252	5321	5746	5553	5762	6585	6015	5936	5235	6653	6804	5775	6145
								8400	4976	4976	4919	4995	4873	4846	4876	4503	4657	5226	4900	4929	4901	4886	4985	5245	5400	5772	5554	5740	6525	6003	6000	5337	6672	6876	5808	6124
								8460	5001	4977	4845	4893	4886	4825	4907	4466	4674	5259	4867	4864	4917	4850	5035	5242	5417	5716	5569	5783	6583	5944	5945	5294	6590	6885	5801	6193
								8520	5028	4986	4891	4929	4900	4867	4833	4511	4670	5287	4911	4853	4975	4895	4949	5245	5392	5761	5510	5806	6589	6088	6036	5343	6662	6829	5744	6181
								8580	4990	4897	4912	4996	4877	4866	4857	4446	4621	5246	4857	4866	4928	4884	4994	5294	5342	5798	5512	5794	6626	6020	6027	5303	6608	6828	5748	6165
								8640	4968	4967	4973	4974	4899	4882	4892	4460	4660	5262	4948	4853	4960	4930	4996	5244	5303	5829	5586	5787	6633	5982	5988	5330	6656	6925	5794	6205
								8700	5015	4977	4908	4918	4892	4901	4837	4412	4628	5208	4834	4889	4899	4935	5060	5323	5406	5812	5599	5812	6632	6122	6005	5358	6691	6913	5785	6162
								8760.1	4996	4985	4946	4965	4911	4858	4891	4495	4682	5199	4924	4881	4956	4849	5011	5246	5341	5779	5617	5797	6642	6018	6017	5341	6654	7012	5792	6216
								8820	5000	4917	4952	5000	4805	4900	4884	4434	4711	5271	4877	4887	4988	4880	4990	5283	5374	5785	5593	5802	6657	6069	5954	5316	6666	6957	5848	6167
								8880.1	4975	5012	4913	4985	4863	4921	4906	4462	4636	5214	4845	4875	5002	4889	5063	5269	5374	5745	5610	5773	6636	6100	6001	5260	6657	6964	5772	6207
								8940.1	5037	4966	4987	4949	4895	4892	4834	4433	4627	5171	4901	4879	4968	4919	4959	5276	5373	5791	5598	5829	6651	6040	5974	5269	6694	6978	5696	6223
								9000.1	5023	5008	4941	4909	4885	4822	4832	4495	4657	5228	4939	4864	4989	4876	5036	5251	5336	5787	5628	5814	6701	6107	6018	5315	6636	6913	5742	6258
								9060.1	5034	4981	4888	4936	4939	4869	4834	4475	4662	5288	4819	4870	4925	4873	5004	5243	5361	5831	5533	5840	6670	6094	6026	5292	6713	6985	5785	6223
								9120.1	5133	4966	5020	4951	4855	4942	4864	4468	4675	5250	4938	4896	4991	4933	5065	5314	5389	5802	5619	5843	6660	6097	6043	5313	6648	6981	5795	6280
								9180.1	5087	4933	4956	4975	4904	4922	4843	4538	4707	5237	4924	4934	4968	4855	5097	5283	5404	5859	5541	5765	6669	6099	6000	5267	6691	6988	5835	6281
								9240	5011	4968	4962	4975	4850	4890	4857	4490	4746	5266	4957	4933	4977	4923	5063	5233	5436	5818	5678	5890	6663	6142	6081	5305	6738	7043	5799	6211
								9300.1	5057	4970	4989	4941	4899	4881	4848	4481	4646	5262	4911	4903	4990	4932	5107	5260	5433	5818	5637	5871	6690	6142	6003	5360	6784	7077	5782	6109
								9360.1	5035	4930	4973	4940	4902	4867	4894	4506	4683	5282	4916	4986	4961	4932	5088	5250	5444	5846	5613	5860	6723	6123	6133	5270	6754	6992	5786	6159
								9420.1	5035	4992	5003	4932	4887	4931	4897	4500	4673	5215	4920	4927	5008	4907	5034	5284	5413	5879	5626	5862	6745	6140	6015	5364	6739	6945	5786	6130
								9480.1	5018	4941	4894	4974	4885	4869	4904	4481	4638	5193	4900	4950	4987	4903	5021	5283	5424	5853	5621	5831	6698	6107	6084	5324	6810	7010	5807	6138
								9540.1	5023	4957	4946	4931	4939	4883	4880	4473	4699	5274	4937	4860	4948	4901	5046	5315	5393	5859	5688	5838	6748	6141	6041	5326	6791	7084	5776	6264
								9600.1	5103	4937	4995	4947	4903	4934	4921	4466	4730	5198	4890	4892	5018	4868	5117	5348	5400	5898	5620	5940	6717	6167	6149	5380	6788	7035	5731	6314
								9660.1	5099	4993	4981	4933	4903	4872	4885	4517	4609	5215	4943	4921	4954	4905	5036	5256	5372	5871	5591	5840	6815	6209	6097	5408	6861	7080	5763	6239
								9720.1	5063	4972	5024	5001	4849	4907	4870	4477	4669	5174	4899	4871	5002	4947	5113	5316	5473	5932	5631	5892	6808	6123	6120	5404	6799	7068	5821	6244
								9780.1	5112	5003	4947	4991	4901	4880	4825	4533	4624	5336	4912	4911	4969	4911	5168	5317	5499	5925	5706	5877	6844	6206	6036	5416	6860	7046	5832	6237
								9840	5091	4968	4983	5015	4946	4884	4882	4515	4752	5259	4854	4850	4986	4973	5045	5301	5400	5973	5698	5882	6834	6169	6106	5396	6885	7123	5793	6191
								9900.1	5061	4993	4937	5008	4950	4926	4821	4520	4709	5260	4941	4852	5042	4932	5112	5327	5461	5883	5637	5836	6801	6162	6120	5375	6843	7198	5810	6257
								9960.1	5123	4987	4935	4968	4900	4892	4872	4513	4675	5222	4880	4885	4969	4897	5123	5360	5451	5965	5596	5885	6848	6145	6214	5444	6864	7160	5862	6301
								10020.1	5135	5000	4929	4991	4907	4878	4861	4503	4710	5271	4939	4918	4941	4867	5101	5327	5465	5962	5717	5859	6883	6169	6134	5318	6870	7072	5831	6247
								10080.1	5107	5026	4974	4946	4875	4895	4909	4541	4760	5240	4912	4921	4972	4915	5051	5343	5473	5955	5676	5837	6886	6170	6127	5374	6949	7126	5783	6350
								10140.1	5048	5041	5054	4995	4908	4888	4866	4506	4672	5313	4968	4909	5061	4918	5086	5338	5436	5941	5620	5913	6872	6223	6145	5429	6924	7164	5834	6319
								10200.1	5074	5015	4997	5005	4909	4931	4935	4518	4755	5246	4931	4857	5017	4936	5116	5341	5459	5926	5685	5865	6923	6162	6200	5338	6862	7190	5887	6269
								10260.1	5057	4977	4943	4955	4926	4969	4911	4526	4720	5266	4993	4845	4987	4959	5099	5345	5414	5938	5660	5930	6901	6231	6236	5377	7003	7194	5831	6269
								10320.1	5107	5022	4973	4979	4904	4896	4891	4430	4711	5214	4928	4897	4994	4933	5148	5305	5448	6018	5726	5940	6929	6206	6158	5444	7028	7216	5837	6286
								10380.1	5066	5009	5049	4959	4891	4919	4869	4449	4693	5262	4897	4857	5020	4944	5122	5307	5506	5954	5676	5936	6919	6183	6257	5376	7003	7208	5838	6312
								10440	5073	5037	5013	4960	4904	4869	4902	4510	4692	5267	4902	4917	4989	4962	5152	5370	5446	6032	5615	5927	6816	6263	6139	5342	6950	7199	5918	6354
								10500.1	5131	5058	5003	4999	4904	4923	4912	4490	4643	5239	4973	4876	5037	4991	5083	5241	5523	6000	5672	5936	6874	6239	6260	5407	6919	7224	5845	6300
								10560.1	5078	5051	5055	5015	4939	4940	4855	4524	4690	5191	4952	4934	4997	4898	5083	5360	5447	6006	5727	5938	6882	6277	6201	5429	7028	7279	5856	6403
								10620.1	5134	5071	4993	5017	4953	4881	4876	4467	4710	5290	4952	4970	4994	4994	5123	5349	5476	5993	5786	5909	6955	6257	6152	5414	7017	7222	5855	6304
								10680.1	5077	5039	5012	4963	4942	4947	4883	4559	4677	5209	4936	4894	5006	4955	5128	5333	5482	6014	5640	5993	6938	6198	6121	5362	6945	7337	5876	6409
								10740.1	5151	5066	5015	5028	4947	4882	4913	4517	4716	5258	4941	4910	5032	4910	5140	5352	5488	6002	5728	6022	6954	6273	6249	5396	7001	7304	5937	6368
								10800.1	5094	5034	5126	5011	4952	4950	4916	4565	4688	5290	4926	4990	5020	4891	5101	5334	5482	6015	5721	5961	6999	6262	6095	5401	6943	7221	5868	6399
								10860.1	5106	5030	5067	4975	4970	4977	4943	4479	4753	5243	4863	4936	5030	5027	5146	5406	5488	6051	5732	6047	7005	6319	6163	5427	7024	7358	5799	6376
								10920.1	5144	5056	5060	5025	4933	4964	4880	4491	4721	5321	4960	4898	5051	4954	5136	5382	5510	6034	5733	5975	7024	6241	6216	5408	7080	7329	5844	6505
								10980.1	5100	5053	5075	5018	4939	4929	4905	4555	4726	5274	4990	4937	5033	4925	5158	5386	5501	6035	5696	5994	7022	6223	6246	5394	7027	7365	5921	6415
								11040.1	5134	5081	5040	5016	4963	4915	4872	4581	4705	5204	4984	4942	5051	4904	5167	5385	5484	6068	5758	5969	6993	6270	6254	5455	7075	7344	5910	6402
								11100.1	5119	5045	5061	5016	4962	4939	4918	4595	4742	5236	4949	4916	5000	4965	5114	5400	5531	6076	5793	6003	6982	6250	6276	5423	7096	7335	5913	6439
								11160.1	5121	5023	5036	4999	4924	4953	4901	4530	4716	5239	4899	4974	5090	4999	5134	5415	5494	6008	5727	5997	7035	6351	6133	5406	7088	7365	5938	6454
								11220.1	5131	5078	5087	5071	4993	5019	4937	4537	4770	5342	4965	4931	5042	4955	5149	5418	5535	6059	5703	5948	7063	6278	6233	5368	7079	7392	5909	6485
								11280.1	5144	5082	5095	5024	4908	4991	4915	4553	4704	5280	4984	4892	5041	4892	5190	5419	5530	6099	5705	6032	7084	6246	6321	5450	7078	7414	5874	6486
								11340.1	5145	5044	5039	5063	5021	4922	4908	4518	4709	5322	4944	4926	4980	4962	5178	5343	5462	6087	5738	6009	7063	6253	6345	5349	7100	7378	5852	6501
								11400.1	5160	5027	5066	5016	4930	4963	4931	4524	4711	5271	5019	4896	5014	5044	5127	5330	5522	6058	5738	6009	7092	6229	6320	5428	7104	7318	5942	6456
								11460.1	5230	5026	5096	5059	4954	4937	4921	4554	4752	5295	5006	5003	5054	4931	5204	5380	5526	6071	5759	6050	7090	6414	6283	5453	7043	7329	5905	6559
								11520.1	5177	5094	5095	5004	4989	4963	4879	4581	4752	5211	4949	4937	5038	4949	5168	5391	5536	6154	5754	5931	7042	6319	6211	5455	7108	7460	5895	6490
								11580.1	5127	5087	5128	5074	4932	4932	4900	4532	4708	5280	4963	4907	5085	4958	5173	5407	5539	6086	5746	5994	7047	6294	6195	5487	7128	7420	5931	6461
								11640.1	5166	5039	5012	5013	4914	5014	4884	4544	4753	5293	4985	5001	5033	4975	5175	5354	5594	6175	5734	5980	7136	6396	6208	5380	7169	7450	5899	6461
								11700.1	5152	5096	5104	5058	4934	4967	4910	4490	4696	5292	4968	5009	5085	4962	5197	5373	5584	6109	5843	6074	7120	6355	6328	5499	7195	7457	5936	6488
								11760.1	5152	5088	5044	5091	5011	5010	4931	4624	4761	5252	4944	4865	5096	4941	5175	5342	5538	6188	5803	6057	7120	6324	6299	5479	7178	7433	5974	6700
								11820.1	5154	5094	5063	5065	5006	5050	4927	4538	4760	5291	4886	4946	5045	4999	5127	5404	5567	6168	5736	6058	7177	6279	6309	5448	7162	7452	5945	6559
								11880.1	5171	5108	5087	5059	4966	5046	4920	4544	4718	5362	5004	4849	5017	4953	5155	5411	5512	6172	5789	6136	7231	6307	6407	5418	7285	7423	5979	6653
								11940.1	5216	5089	5111	5072	4996	4945	4946	4506	4716	5328	4947	4913	5061	4954	5155	5462	5565	6198	5774	6049	7173	6396	6336	5431	7256	7589	5977	6596
								12000.1	5179	5105	5098	5083	4982	5036	4879	4546	4775	5287	5014	5025	5070	4965	5195	5412	5568	6138	5799	6032	7110	6377	6329	5579	7192	7528	6048	6589
								12060.1	5228	5120	5133	5081	4956	4923	4863	4553	4757	5242	4983	4929	5041	4973	5183	5392	5563	6173	5844	6036	7102	6432	6318	5477	7255	7553	5927	6595
								12120.1	5217	5115	5102	5104	4993	4926	4922	4498	4800	5270	4998	5019	5038	4980	5194	5375	5570	6187	5839	6085	7256	6489	6401	5385	7284	7545	5923	6632
								12180.1	5252	5112	5188	5042	4994	4988	4980	4524	4739	5291	5011	5067	5085	4999	5183	5438	5532	6226	5788	6121	7254	6378	6333	5457	7255	7584	5974	6664
								12240.1	5158	5118	5106	5078	4978	4974	4892	4547	4797	5274	4953	4958	5030	4946	5202	5417	5619	6217	5770	6046	7175	6436	6430	5508	7299	7529	5943	6645
								12300.1	5203	5178	5133	5049	4974	5017	4957	4615	4747	5310	4932	4977	5048	4976	5189	5393	5639	6246	5814	6047	7233	6439	6259	5457	7296	7549	5942	6727
								12360.1	5241	5091	5136	5096	5033	4978	4877	4547	4738	5277	4984	4986	5088	4951	5266	5435	5637	6220	5836	6108	7241	6464	6357	5544	7341	7628	5979	6714
								12420.1	5198	5164	5130	5108	4998	5015	4921	4535	4849	5265	4960	4915	5090	4968	5203	5371	5596	6224	5812	6156	7241	6444	6346	5481	7240	7682	6003	6607
								12480.1	5253	5103	5188	5086	4995	5060	4874	4565	4759	5294	5033	5009	5088	4917	5175	5374	5629	6213	5810	6110	7292	6428	6358	5464	7273	7633	5939	6729
								12540.1	5207	5114	5132	5077	4946	5005	4923	4569	4742	5353	4956	4917	5070	5001	5288	5388	5563	6211	5814	6121	7301	6469	6453	5428	7267	7645	5996	6687
								12600.1	5205	5143	5153	5069	4947	5003	4898	4537	4792	5286	4979	4968	5078	5012	5207	5426	5611	6253	5790	6086	7304	6433	6388	5547	7291	7711	5946	6708
								12660.1	5270	5169	5095	5134	5005	5017	4907	4537	4779	5332	4983	4966	5081	5014	5217	5461	5559	6219	5831	6116	7265	6498	6394	5477	7322	7561	5992	6735
								12720.1	5249	5093	5177	5060	4989	5029	4926	4545	4735	5316	4993	5019	5107	4986	5242	5508	5666	6176	5784	6257	7356	6506	6498	5539	7320	7676	6004	6738
								12780.1	5296	5154	5167	5111	4987	5038	4943	4562	4720	5328	4966	5048	5128	5091	5235	5470	5647	6227	5834	6160	7303	6450	6420	5583	7338	7704	5986	6698
								12840.1	5267	5210	5174	5110	5029	5073	4934	4565	4691	5300	4973	4998	5149	4972	5257	5401	5597	6227	5796	6119	7377	6429	6418	5486	7380	7693	6005	6775
								12900.1	5245	5062	5105	5124	5044	5021	4964	4570	4826	5276	4943	4977	5109	5006	5233	5453	5622	6278	5800	6138	7366	6502	6477	5531	7356	7694	6035	6667
								12960.1	5236	5151	5166	5168	5000	5028	4946	4559	4838	5310	5031	4989	5063	4995	5257	5441	5682	6245	5837	6162	7312	6476	6470	5549	7428	7794	6022	6688
								13020.1	5311	5214	5166	5081	5036	4998	4892	4574	4791	5250	4965	4988	5050	4969	5228	5434	5643	6326	5868	6161	7386	6527	6498	5480	7403	7791	5978	6764
								13080.1	5302	5160	5200	5093	4882	5019	4948	4572	4797	5303	5029	5018	5077	5031	5269	5486	5746	6273	5829	6213	7379	6575	6440	5549	7409	7681	6042	6839
								13140.1	5286	5156	5194	5119	5048	4999	4942	4542	4756	5304	5015	5037	5134	5010	5283	5461	5676	6316	5851	6200	7363	6539	6525	5487	7474	7718	6003	6828
								13200.1	5206	5216	5201	5080	5045	5025	4980	4546	4795	5340	5033	4972	5086	5065	5252	5518	5726	6287	5863	6149	7416	6531	6465	5473	7430	7815	6030	6721
								13260.1	5318	5194	5144	5140	5086	5071	4954	4510	4797	5297	4949	5021	5120	5040	5273	5455	5653	6273	5877	6190	7434	6567	6443	5476	7425	7849	6031	6731
								13320.1	5313	5152	5177	5117	5059	5073	4957	4552	4786	5299	4971	4987	5133	4970	5290	5427	5685	6326	5901	6212	7508	6570	6499	5490	7356	7816	6034	6786
								13380.1	5359	5145	5206	5153	5108	5062	4948	4480	4818	5279	4987	5014	5149	4969	5274	5451	5758	6306	5881	6149	7442	6557	6527	5634	7504	7915	5983	6794
								13440.1	5326	5245	5197	5120	5065	5084	4955	4537	4786	5213	4962	5017	5130	5062	5291	5494	5685	6309	5948	6227	7528	6554	6519	5580	7522	7806	6081	6842
								13500.1	5328	5171	5187	5134	5038	5053	4936	4564	4821	5282	5017	4931	5128	5077	5312	5493	5730	6238	5870	6175	7406	6603	6578	5603	7516	7788	6082	6853
								13560.1	5287	5175	5213	5194	5077	5044	4998	4571	4733	5328	5030	4963	5153	5043	5288	5478	5719	6366	5879	6279	7513	6562	6547	5567	7458	7878	6034	6793
								13620.1	5359	5231	5267	5228	5034	5118	4930	4591	4794	5341	5020	5100	5172	5066	5271	5475	5683	6304	5908	6299	7512	6558	6545	5544	7537	7898	6051	6809
								13680.1	5268	5197	5153	5182	5061	5100	4919	4587	4857	5251	4961	5069	5155	5055	5290	5466	5734	6325	5877	6124	7512	6688	6525	5504	7500	7898	6056	6825
								13740.1	5266	5156	5166	5130	5064	5084	4959	4584	4818	5292	5067	5010	5145	5061	5316	5431	5693	6343	5901	6189	7549	6529	6491	5549	7533	7891	6045	6824
								13800.1	5307	5213	5248	5162	5074	5009	4995	4565	4843	5329	5028	5099	5129	5027	5239	5496	5640	6289	5881	6224	7619	6458	6507	5554	7487	7955	6040	6867
								13860.1	5341	5215	5252	5135	5119	5097	4891	4539	4841	5301	5027	5072	5184	5056	5349	5508	5709	6356	5933	6232	7500	6577	6620	5532	7559	7977	6094	6833
								13920.1	5359	5135	5212	5154	5003	5066	4981	4595	4849	5304	4993	5058	5152	5059	5352	5528	5669	6370	5947	6198	7495	6740	6512	5505	7594	7926	6125	6965
								13980.1	5405	5230	5248	5188	5039	5119	5018	4606	4849	5342	5030	5045	5230	5045	5335	5454	5650	6409	5941	6217	7544	6687	6628	5575	7531	7954	6079	6956
								14040.1	5342	5208	5218	5209	5069	5119	5014	4589	4822	5376	5042	5050	5218	5071	5341	5503	5707	6426	5915	6347	7657	6725	6563	5619	7582	7958	6088	6897
								14100.1	5337	5230	5186	5183	5118	5070	4986	4622	4855	5385	5055	5115	5131	5043	5244	5484	5753	6391	5918	6271	7628	6738	6645	5599	7569	7991	6087	6924
								14160.1	5333	5241	5324	5192	5085	5101	5079	4610	4864	5404	4999	5040	5181	5040	5311	5499	5719	6382	5941	6232	7565	6715	6636	5613	7622	7892	6041	6919
								14220.1	5378	5255	5268	5207	5125	5090	4994	4619	4849	5353	5001	5115	5184	5059	5397	5502	5693	6471	5989	6264	7658	6706	6605	5628	7623	8075	6059	6914
								14280.1	5357	5194	5335	5198	5079	5049	5013	4568	4799	5339	5053	5076	5177	5032	5327	5530	5729	6374	6016	6299	7673	6674	6620	5615	7669	8051	6101	6984
								14340.1	5389	5226	5263	5249	5127	5048	4982	4618	4810	5409	5067	5150	5236	5093	5348	5524	5767	6401	5934	6268	7621	6670	6699	5644	7712	8067	6109	6951
								14400.1	5391	5231	5237	5181	5136	5118	5052	4614	4889	5441	5132	5168	5201	5045	5377	5524	5707	6436	5934	6279	7626	6701	6664	5686	7759	8110	6079	6976
								14460.1	5354	5282	5312	5165	5094	5130	5050	4631	4863	5366	5078	5146	5211	5012	5343	5578	5786	6438	6012	6341	7704	6768	6746	5624	7672	8005	6068	7080
								14520.1	5405	5237	5247	5237	5113	5075	5048	4565	4848	5447	5089	5192	5169	5012	5402	5609	5733	6444	5985	6322	7638	6787	6699	5610	7674	8145	6085	7024
								14580.1	5378	5243	5279	5195	5086	5102	4970	4553	4870	5386	5033	5127	5186	5051	5349	5600	5805	6449	5993	6263	7676	6768	6784	5616	7713	8116	6103	7030
								14640.1	5379	5256	5284	5174	5091	5131	5016	4592	4841	5407	5128	5237	5203	5099	5363	5513	5752	6454	5962	6362	7720	6747	6602	5613	7714	8101	6128	7038
								14700.1	5323	5294	5326	5170	5154	5133	5007	4590	4878	5400	5118	5152	5216	5069	5378	5579	5777	6484	6042	6329	7658	6788	6862	5582	7834	8099	6164	7055
								14760.1	5300	5312	5307	5236	5109	5131	5021	4636	4854	5449	5096	5178	5224	5124	5349	5590	5755	6522	5935	6342	7725	6742	6766	5598	7732	8195	6135	7067
								14820.1	5446	5230	5294	5224	5122	5194	5036	4609	4862	5355	5081	5125	5200	5066	5414	5563	5788	6513	5952	6369	7761	6783	6673	5598	7697	8173	6097	7057
								14880.1	5406	5286	5293	5198	5128	5104	5035	4571	4915	5456	5094	5240	5193	5146	5355	5560	5836	6408	6012	6343	7708	6755	6639	5726	7778	8189	6153	7144
								14940.1	5450	5271	5321	5236	5101	5135	5024	4629	4825	5417	5134	5101	5204	5100	5365	5605	5827	6511	6061	6290	7744	6834	6731	5700	7755	8180	6071	7185
								15000.1	5403	5270	5281	5214	5069	5107	5055	4661	4952	5444	5145	5205	5206	5064	5348	5599	5782	6547	5977	6340	7738	6853	6755	5654	7817	8202	6113	7119
								15060.1	5427	5310	5311	5261	5092	5155	5009	4645	4844	5448	5088	5134	5190	5066	5425	5619	5775	6520	6046	6383	7807	6807	6779	5697	7837	8187	6092	7180
								15120.1	5459	5328	5358	5252	5133	5130	5052	4567	4853	5492	5139	5184	5243	5061	5436	5609	5840	6547	5985	6348	7807	6785	6770	5711	7833	8210	6108	7158
								15180.1	5462	5338	5302	5270	5139	5101	5090	4603	4912	5438	5106	5260	5189	5081	5353	5594	5844	6514	6010	6359	7839	6897	6884	5746	7877	8235	6086	7185
								15240.1	5489	5267	5330	5283	5088	5127	5094	4581	4881	5417	5209	5208	5248	5073	5375	5623	5757	6514	6084	6350	7802	6802	6740	5724	7836	8292	6172	7231
								15300.1	5472	5306	5346	5264	5119	5142	5056	4689	4905	5497	5164	5267	5270	5091	5326	5600	5851	6520	5974	6371	7916	6873	6868	5781	7807	8214	6102	7127
								15360.1	5463	5286	5369	5290	5105	5142	5078	4653	4932	5496	5161	5240	5216	5002	5294	5551	5781	6566	6050	6338	7897	6840	6896	5729	7845	8328	6161	7165
								15420.1	5471	5367	5332	5267	5082	5167	5062	4644	4914	5458	5212	5190	5210	5112	5392	5618	5827	6528	6052	6396	7884	6854	6843	5756	7886	8311	6149	7189
								15480.1	5438	5299	5391	5246	5143	5111	5044	4666	4881	5471	5122	5243	5216	5084	5373	5545	5809	6536	6049	6342	7829	6864	6691	5713	7888	8235	6139	7177
								15540.1	5460	5310	5373	5262	5165	5186	5127	4643	4884	5527	5202	5262	5229	5098	5371	5580	5861	6567	6124	6360	7942	6865	6820	5716	7870	8246	6179	7233
								15600.1	5452	5310	5372	5293	5085	5092	5007	4630	4933	5549	5108	5228	5263	5084	5417	5531	5813	6572	6071	6396	7834	6919	6896	5678	7966	8377	6105	7285
								15660.1	5516	5329	5329	5297	5113	5217	5104	4648	4894	5513	5118	5255	5263	5109	5322	5648	5917	6548	6126	6370	7798	6946	6878	5671	7932	8371	6195	7193
								15720.1	5475	5294	5376	5284	5040	5220	5142	4674	4979	5477	5172	5306	5274	5119	5464	5635	5865	6572	6121	6406	7863	6965	6864	5663	7953	8391	6127	7266
								15780.1	5425	5266	5380	5285	5098	5139	5123	4673	4954	5541	5193	5256	5274	5205	5402	5611	5876	6569	6104	6362	7936	6972	6791	5644	7959	8337	6129	7265
								15840.1	5482	5302	5343	5285	5145	5179	5092	4712	4893	5524	5138	5263	5230	5072	5380	5639	5855	6577	6160	6422	7969	6952	6858	5761	7923	8316	6176	7376
								15900.1	5490	5348	5454	5289	5152	5145	5050	4709	4927	5490	5117	5247	5243	5110	5406	5655	5828	6622	6116	6387	7968	6964	6825	5782	7909	8297	6226	7355
								15960.1	5556	5331	5419	5247	5150	5141	5089	4587	4926	5508	5170	5268	5267	5105	5460	5585	5861	6573	6092	6456	8011	6947	6839	5748	8043	8358	6164	7329
								16020.1	5454	5372	5389	5294	5136	5192	5111	4642	4889	5524	5147	5286	5256	5156	5465	5643	5916	6581	6064	6518	7913	6993	6851	5794	8069	8490	6195	7349
								16080.1	5487	5332	5371	5270	5130	5123	5110	4659	4946	5510	5181	5260	5282	5083	5427	5655	5912	6612	6156	6466	8002	7035	6907	5743	8130	8475	6277	7443
								16140.1	5526	5337	5415	5264	5129	5212	5136	4666	4944	5547	5092	5245	5254	5086	5435	5685	5860	6664	6169	6512	8008	7075	6934	5841	8018	8522	6135	7420
								16200.1	5490	5339	5375	5283	5120	5148	5047	4671	4938	5545	5125	5237	5283	5085	5476	5632	5897	6730	6201	6441	7999	6983	6933	5804	8009	8470	6165	7402
								16260.1	5529	5357	5388	5281	5086	5166	5074	4645	4910	5516	5175	5248	5265	5092	5448	5633	5879	6710	6179	6469	7956	7014	6936	5728	8020	8491	6160	7299
								16320.1	5537	5419	5428	5245	5119	5196	5090	4609	4941	5476	5198	5270	5320	5107	5516	5656	5858	6595	6245	6505	7999	7048	6961	5732	8068	8461	6197	7396
								16380.1	5541	5380	5411	5322	5103	5161	5138	4625	4991	5483	5192	5309	5331	5117	5451	5682	5942	6634	6183	6438	8141	7063	6901	5813	8078	8495	6143	7509
								16440.1	5586	5348	5411	5254	5143	5158	5170	4601	4916	5526	5139	5265	5338	5162	5522	5679	5869	6710	6147	6426	8063	7016	6928	5819	8179	8541	6193	7474
								16500.1	5504	5362	5441	5246	5123	5193	5105	4599	4945	5547	5158	5270	5247	5143	5421	5688	5845	6634	6190	6507	8014	7006	6997	5803	8088	8496	6177	7482
								16560.1	5519	5423	5393	5324	5172	5228	5142	4712	5010	5587	5187	5291	5302	5116	5516	5708	5970	6684	6216	6423	8044	7086	6914	5844	8174	8611	6191	7549
								16620.1	5548	5330	5446	5297	5168	5228	5212	4662	4964	5492	5097	5324	5304	5097	5462	5696	5934	6741	6230	6479	8073	7075	7065	5758	8153	8554	6174	7547
								16680.1	5454	5366	5406	5286	5099	5156	5183	4703	4865	5658	5113	5219	5329	5186	5437	5693	5958	6652	6180	6422	8193	7166	6976	5778	8185	8642	6175	7507
								16740.1	5579	5362	5467	5314	5186	5181	5206	4703	5030	5495	5153	5318	5327	5147	5465	5664	5887	6679	6203	6468	8086	7124	6981	5829	8139	8561	6147	7577
								16800.1	5535	5442	5483	5283	5196	5165	5156	4732	4972	5456	5154	5370	5289	5113	5489	5695	5976	6776	6237	6611	8133	6970	6996	5813	8114	8550	6229	7582
								16860.1	5550	5391	5489	5331	5120	5201	5177	4705	4947	5528	5219	5281	5339	5151	5485	5692	5918	6742	6194	6540	8211	7005	7072	5853	8258	8564	6262	7634
								16920.1	5569	5417	5469	5308	5171	5228	5164	4635	4989	5480	5192	5261	5342	5179	5419	5663	5886	6690	6265	6490	8171	7145	6998	5791	8289	8599	6249	7593
								16980.1	5562	5422	5475	5348	5163	5254	5184	4639	4926	5593	5124	5280	5325	5138	5476	5658	5848	6704	6224	6555	8167	7162	7008	5780	8261	8636	6233	7532
								17040.1	5600	5440	5469	5314	5166	5164	5161	4712	5016	5547	5171	5190	5390	5098	5459	5717	5930	6825	6262	6435	8119	7068	7048	5899	8225	8611	6179	7552
								17100.1	5606	5427	5522	5356	5103	5212	5244	4650	4964	5541	5072	5266	5292	5110	5479	5715	5940	6733	6249	6475	8224	7210	6997	5795	8305	8590	6334	7583
								17160.1	5613	5474	5444	5347	5173	5179	5210	4751	4974	5528	5191	5296	5303	5154	5451	5764	5895	6716	6212	6539	8254	7261	7020	5889	8210	8606	6305	7635
								17220.1	5564	5479	5492	5387	5198	5269	5193	4650	5003	5602	5191	5256	5337	5108	5470	5702	5951	6764	6283	6537	8186	7205	7079	5903	8274	8782	6307	7657
								17280.1	5586	5387	5538	5364	5202	5244	5207	4614	5101	5517	5190	5256	5349	5130	5493	5702	5971	6738	6197	6506	8235	7128	7038	5816	8219	8801	6286	7797
								17340.1	5592	5473	5526	5322	5160	5283	5178	4736	4975	5522	5157	5326	5386	5135	5523	5688	6002	6771	6266	6597	8325	7140	7149	5827	8327	8740	6230	7712
								17400.1	5563	5430	5514	5372	5167	5266	5213	4664	5070	5523	5181	5261	5307	5137	5452	5665	6005	6795	6299	6514	8317	7100	7030	5761	8391	8768	6307	7695
								17460.1	5617	5446	5463	5360	5138	5239	5267	4727	5005	5581	5170	5354	5336	5112	5515	5708	6026	6790	6364	6588	8160	7178	7117	5811	8334	8757	6341	7687
								17520.1	5626	5448	5519	5379	5213	5243	5260	4728	4950	5577	5125	5280	5304	5131	5443	5746	5907	6814	6291	6592	8363	7265	7013	5847	8425	8728	6277	7780
								17580.1	5646	5476	5494	5388	5238	5241	5244	4678	5099	5556	5163	5217	5323	5143	5499	5673	5998	6838	6274	6611	8296	7239	7082	5817	8465	8731	6302	7720
								17640.1	5652	5451	5575	5315	5192	5223	5204	4723	5020	5468	5107	5367	5361	5159	5555	5736	5992	6813	6341	6577	8325	7249	7091	5942	8415	8809	6308	7758
								17700.1	5639	5477	5565	5366	5202	5289	5228	4662	5083	5423	5151	5296	5381	5144	5511	5739	5926	6819	6352	6509	8362	7202	7149	5852	8442	8750	6358	7684
								17760.1	5663	5453	5525	5312	5232	5221	5269	4703	5029	5545	5039	5259	5351	5166	5555	5678	5972	6838	6334	6619	8227	7235	7188	5975	8431	8825	6385	7661
								17820.1	5650	5458	5566	5361	5182	5334	5191	4687	5064	5542	5143	5260	5357	5255	5530	5692	6008	6831	6344	6603	8352	7307	7231	5928	8401	8848	6372	7754
								17880.1	5587	5456	5535	5402	5174	5332	5267	4669	5090	5490	5160	5314	5404	5180	5519	5723	6039	6823	6390	6611	8392	7354	7143	5923	8365	8808	6300	7809
								17940.1	5651	5540	5543	5343	5214	5263	5228	4780	5070	5468	5142	5323	5344	5252	5510	5746	6029	6852	6312	6661	8368	7227	7200	5953	8500	8727	6327	7779
								18000.1	5691	5492	5503	5338	5236	5302	5283	4714	5051	5584	5140	5345	5387	5203	5509	5751	6025	6893	6328	6576	8393	7333	7111	5951	8492	8762	6347	7928

## Sheet: Fig 6_2
			Day	Activity / Fluorescence.s-1	Error
			0	0.0707	0.0011
			0	0.0605	0.0012
			0	0.0709	0.0012
			1	0.0519	0.001
			1	0.0369	0.0018
			1	0.0464	0.0018
			2	0.0742	0.0053
			2	0.0264	0.0014
			2	0.0457	0.0014
			3	0.0437	0.0017
			3	0.0352	0.0015
			3	0.0623	0.0019
			4	0.0497	0.0011
			4	0.0338	0.0018
			4	0.0564	0.0012
			5	0.1144	0.0014
			5	0.0963	0.001
			7	0.2266	0.0021
			7	0.1974	0.0022
			8	0.2618	0.0012
			8	0.238	0.0012
			10	0.257

## Sheet: Supp Fig 11_1
								Figure	Supporting Figure SI11			Experiment performed with a Tecan Infinite M200
								Data	Fluorescence Units (a.u)			Triplicate
								[MetaCaspase], µM	0	0	0	4	4	4	0	0	0	4	4	4	0	0	0	4	4	4	0	0	0	4	4	4	0	0	0	4	4	4	0	0	0	0	0	0
								[Z-GRR-AMC], µM	0	0	0	10	10	10	10	10	10	20	20	20	20	20	20	30	30	30	30	30	30	40	40	40	40	40	40	50	50	50	50	50	50	0	0	0
								Time , s
								0	82	91	92	783	761	739	765	653	671	1700	1664	1620	1633	1712	1621	2772	2632	2573	2679	2370	2453	3552	3259	3207	3355	3291	3271	4216	4209	4222	4333	4209	4109	82	91	92
								60	82	91	87	766	725	711	757	670	720	1632	1633	1575	1622	1692	1597	2651	2604	2482	2636	2327	2344	3342	3148	3113	3381	3239	3210	3996	4062	4093	4207	4207	4009	82	91	87
								120	81	90	90	775	728	722	748	667	690	1604	1628	1564	1638	1682	1592	2614	2561	2499	2583	2347	2393	3346	3121	3130	3327	3276	3178	4006	4032	4000	4250	4138	4052	81	90	90
								180	81	90	96	787	737	719	742	671	705	1588	1644	1585	1612	1645	1602	2646	2560	2434	2636	2330	2403	3299	3115	3104	3281	3239	3220	3983	3998	3987	4208	4224	4007	81	90	96
								240	76	89	92	777	733	716	758	684	724	1631	1625	1552	1617	1641	1589	2656	2546	2456	2610	2343	2386	3293	3089	3092	3305	3244	3173	3976	3998	3990	4232	4193	3970	76	89	92
								300	81	94	89	792	734	705	776	688	728	1593	1688	1594	1602	1693	1602	2659	2545	2437	2569	2370	2368	3315	3145	3078	3292	3252	3150	4003	3950	3967	4269	4173	3996	81	94	89
								360	80	85	87	760	741	719	757	672	723	1623	1622	1597	1616	1693	1606	2656	2553	2429	2563	2339	2407	3346	3115	3110	3345	3212	3179	4016	3984	3938	4226	4139	3986	80	85	87
								420	84	88	80	784	744	739	763	686	714	1635	1679	1589	1659	1674	1580	2627	2558	2454	2566	2318	2378	3314	3154	3084	3234	3224	3160	4025	3915	3992	4183	4175	3985	84	88	80
								480	83	85	83	800	737	734	757	678	708	1636	1650	1585	1604	1661	1598	2630	2583	2454	2533	2310	2338	3322	3153	3149	3238	3221	3160	4028	3956	3955	4157	4123	3919	83	85	83
								540	85	82	83	798	762	747	778	674	701	1669	1677	1589	1611	1646	1570	2664	2562	2448	2561	2351	2381	3376	3177	3097	3231	3207	3178	4056	3958	3960	4152	4115	3907	85	82	83
								600	83	76	85	794	753	727	756	676	709	1659	1666	1595	1600	1684	1586	2664	2554	2448	2524	2308	2333	3354	3165	3145	3265	3157	3139	4036	3994	3984	4171	4162	3958	83	76	85
								660	80	81	85	789	765	749	769	697	710	1651	1675	1611	1605	1639	1579	2663	2561	2454	2568	2280	2347	3360	3150	3155	3245	3232	3149	4082	4018	4000	4176	4078	3939	80	81	85
								720	81	91	79	807	765	744	757	685	709	1655	1699	1631	1608	1647	1594	2664	2610	2524	2514	2304	2340	3386	3150	3162	3218	3217	3101	4144	4055	4021	4114	4046	3925	81	91	79
								780	79	90	90	792	774	774	785	676	736	1672	1679	1629	1602	1655	1566	2711	2622	2474	2488	2313	2319	3403	3197	3178	3231	3179	3102	4104	3999	4044	4121	4052	3896	79	90	90
								840	77	84	88	815	771	753	774	690	742	1693	1705	1616	1608	1621	1559	2692	2602	2485	2529	2304	2336	3388	3196	3157	3266	3188	3118	4079	3985	4024	4129	4088	3979	77	84	88
								900	84	84	90	812	801	780	789	678	726	1680	1711	1676	1589	1603	1577	2693	2614	2512	2471	2299	2329	3392	3236	3147	3206	3174	3090	4094	4054	4048	4176	4050	3899	84	84	90
								960	82	80	83	821	796	760	748	692	725	1715	1705	1667	1599	1635	1571	2747	2612	2515	2526	2307	2299	3426	3221	3215	3220	3157	3126	4112	4068	4068	4127	4027	3864	82	80	83
								1020	88	94	86	814	809	781	764	698	735	1697	1745	1662	1605	1635	1521	2742	2646	2498	2517	2293	2276	3445	3243	3145	3176	3118	3039	4141	4062	4070	4128	3979	3880	88	94	86
								1080	82	89	80	862	808	771	763	697	734	1730	1697	1659	1613	1632	1549	2758	2642	2547	2431	2253	2314	3420	3242	3221	3170	3154	3097	4100	4058	4066	4048	4022	3877	82	89	80
								1140	81	90	81	848	823	822	768	706	729	1729	1727	1699	1601	1623	1528	2769	2655	2542	2479	2310	2347	3478	3265	3208	3203	3141	3026	4157	4065	4148	4076	3973	3880	81	90	81
								1200	80	90	82	857	819	784	777	677	746	1725	1743	1698	1587	1608	1530	2775	2667	2588	2509	2287	2306	3480	3263	3229	3181	3142	3005	4131	4119	4094	4077	3975	3838	80	90	82
								1260	83	91	83	848	848	794	777	699	702	1769	1732	1689	1597	1620	1543	2740	2668	2601	2505	2299	2324	3478	3276	3243	3180	3105	3035	4155	4114	4118	4074	4010	3851	83	91	83
								1320	80	86	85	818	823	826	778	670	729	1748	1760	1708	1578	1619	1519	2730	2684	2576	2475	2255	2302	3526	3297	3244	3153	3119	3074	4162	4152	4139	4134	3965	3844	80	86	85
								1380	79	86	83	874	816	799	777	696	744	1765	1780	1710	1579	1618	1552	2789	2713	2622	2524	2283	2282	3530	3288	3282	3138	3102	3019	4150	4140	4157	4095	3955	3820	79	86	83
								1440	80	81	79	868	834	808	776	696	726	1749	1770	1715	1594	1616	1513	2769	2682	2608	2488	2251	2270	3548	3309	3295	3152	3101	3031	4191	4132	4130	4023	3975	3869	80	81	79
								1500	83	84	86	869	850	831	782	679	739	1750	1809	1754	1584	1628	1556	2778	2725	2585	2546	2231	2299	3532	3300	3289	3130	3127	3010	4234	4137	4159	4034	3899	3796	83	84	86
								1560	86	89	86	856	851	821	771	695	741	1773	1807	1756	1605	1570	1538	2839	2711	2642	2488	2267	2281	3575	3319	3335	3156	3120	3035	4221	4149	4199	4070	3949	3822	86	89	86
								1620	74	84	82	894	846	814	760	687	742	1796	1807	1758	1609	1635	1549	2821	2689	2618	2468	2270	2259	3598	3319	3269	3160	3101	3076	4246	4162	4185	4003	3932	3816	74	84	82
								1680	87	79	85	883	863	835	761	690	704	1822	1847	1751	1558	1615	1538	2815	2767	2652	2513	2272	2263	3588	3400	3302	3158	3083	3047	4250	4214	4219	4039	3962	3806	87	79	85
								1740	81	86	83	898	875	839	754	702	755	1823	1833	1774	1566	1626	1510	2838	2737	2623	2462	2274	2271	3634	3395	3313	3100	3058	3006	4284	4203	4182	3978	3955	3847	81	86	83
								1800	81	93	82	904	860	826	751	700	703	1842	1800	1796	1547	1567	1525	2850	2737	2615	2460	2224	2251	3597	3328	3367	3138	3094	2982	4248	4163	4231	4038	3908	3796	81	93	82
								1860	81	92	89	902	881	860	789	711	732	1821	1822	1757	1577	1604	1521	2890	2758	2645	2518	2259	2252	3576	3387	3350	3140	3076	3027	4242	4201	4245	4034	3907	3802	81	92	89
								1920	84	79	84	914	884	863	767	689	730	1797	1845	1795	1579	1614	1510	2882	2712	2661	2469	2232	2252	3628	3393	3379	3104	3062	2993	4311	4241	4257	4018	3907	3768	84	79	84
								1980	83	83	85	925	893	841	768	672	690	1860	1868	1806	1588	1617	1516	2868	2820	2693	2531	2229	2272	3643	3390	3405	3101	3084	3008	4298	4270	4287	4017	3926	3766	83	83	85
								2040	78	81	83	914	898	860	764	693	706	1856	1878	1826	1579	1623	1529	2903	2806	2697	2497	2226	2227	3646	3406	3368	3101	3028	3004	4341	4274	4272	4021	3941	3763	78	81	83
								2100	78	82	82	933	904	895	780	690	700	1854	1861	1825	1534	1558	1500	2891	2803	2686	2496	2227	2245	3622	3430	3379	3131	3074	3003	4345	4298	4328	3995	3850	3772	78	82	82
								2160	77	89	82	941	921	872	761	678	720	1864	1899	1809	1575	1587	1494	2938	2845	2700	2474	2180	2218	3681	3438	3424	3078	3019	2991	4337	4299	4323	4000	3904	3752	77	89	82
								2220	85	88	85	925	906	900	786	694	703	1897	1883	1846	1529	1579	1515	2903	2860	2741	2470	2234	2232	3694	3473	3420	3128	3066	2945	4380	4315	4343	4092	3889	3741	85	88	85
								2280	84	89	85	934	923	886	779	708	721	1880	1914	1859	1543	1581	1514	2928	2829	2705	2434	2235	2219	3706	3438	3478	3089	3078	2971	4356	4364	4314	4008	3850	3759	84	89	85
								2340	75	79	84	940	915	880	772	720	716	1906	1921	1835	1584	1587	1521	2942	2833	2722	2494	2195	2285	3698	3482	3450	3057	3044	2970	4328	4382	4413	3998	3925	3778	75	79	84
								2400	77	86	78	975	940	884	786	682	701	1908	1901	1845	1551	1601	1517	2980	2874	2744	2474	2230	2225	3750	3502	3467	3104	3063	2964	4402	4333	4399	3964	3884	3752	77	86	78
								2460	74	80	88	934	935	899	760	693	705	1958	1902	1851	1549	1597	1501	3010	2880	2795	2492	2213	2241	3734	3496	3498	3122	3002	2938	4391	4371	4329	3993	3870	3743	74	80	88
								2520	76	84	79	956	961	915	778	698	688	1904	1918	1871	1569	1570	1520	2990	2919	2777	2479	2194	2208	3711	3499	3449	3089	3031	2948	4432	4373	4384	3989	3898	3709	76	84	79
								2580	74	86	77	972	941	913	789	671	703	1953	1942	1912	1569	1576	1517	2966	2883	2794	2461	2216	2242	3740	3529	3515	3070	3031	2987	4441	4366	4383	3953	3902	3781	74	86	77
								2640	73	86	79	970	944	926	780	689	712	1953	1946	1872	1547	1573	1509	2964	2866	2783	2468	2183	2214	3749	3543	3510	3096	3032	2935	4436	4371	4419	3994	3873	3755	73	86	79
								2700	76	85	84	970	952	934	780	702	712	1951	1978	1904	1575	1621	1508	3011	2863	2843	2443	2189	2264	3789	3548	3568	3066	3009	2945	4444	4468	4442	4030	3890	3676	76	85	84
								2760	82	85	77	983	952	939	770	679	714	1977	1966	1915	1571	1547	1524	3070	2933	2795	2457	2180	2227	3825	3557	3532	3114	3008	2954	4438	4471	4466	3982	3836	3735	82	85	77
								2820	85	92	77	1002	967	923	796	703	759	1975	1994	1914	1535	1560	1494	3032	2929	2844	2500	2215	2216	3778	3548	3512	3039	3002	2965	4482	4440	4441	4030	3891	3753	85	92	77
								2880	79	85	80	1012	974	956	787	693	702	1982	1990	1936	1542	1562	1486	3031	2911	2828	2460	2183	2222	3807	3560	3561	3058	3001	2937	4523	4441	4490	3960	3901	3687	79	85	80
								2940	78	83	78	976	973	965	819	703	726	2007	1993	1952	1537	1588	1513	3092	2980	2860	2488	2194	2194	3859	3595	3578	3049	3035	2937	4464	4473	4532	3936	3861	3758	78	83	78
								3000	83	87	88	997	1002	966	785	698	690	1974	2047	1973	1551	1601	1522	3087	2930	2878	2425	2214	2250	3819	3648	3597	3056	3055	2941	4513	4548	4433	3967	3888	3730	83	87	88
								3060	74	80	80	1017	1003	963	771	689	728	1998	2040	1940	1538	1577	1471	3084	2995	2888	2446	2206	2218	3842	3615	3574	3052	3045	2927	4540	4529	4506	3957	3810	3708	74	80	80
								3120	87	87	83	1008	990	940	761	701	702	2041	2021	1958	1561	1630	1499	3088	3008	2895	2498	2211	2221	3865	3681	3613	3063	3006	2963	4529	4547	4534	3966	3855	3696	87	87	83
								3180	80	86	78	1010	1004	975	785	700	715	2022	2029	1998	1544	1589	1490	3100	3006	2912	2426	2204	2228	3896	3679	3621	3032	3026	2974	4595	4529	4556	3962	3888	3715	80	86	78
								3240	80	80	81	1022	1017	997	771	723	735	2056	2046	1980	1554	1605	1507	3116	3013	2908	2443	2174	2231	3899	3689	3638	3046	3033	2926	4597	4539	4578	3946	3863	3751	80	80	81
								3300	81	81	85	1054	996	979	785	705	736	2041	2043	1979	1556	1600	1474	3113	3048	2904	2408	2183	2205	3953	3647	3660	3086	3058	2923	4591	4563	4548	4024	3846	3679	81	81	85
								3360	84	83	76	1035	1025	994	779	687	711	2027	2075	1978	1555	1586	1485	3142	3049	2942	2409	2207	2239	3903	3670	3640	3062	3015	2961	4588	4586	4566	3975	3878	3702	84	83	76
								3420	86	88	80	1065	1023	993	783	696	715	2055	2086	2002	1552	1588	1509	3173	3025	2920	2459	2156	2238	3898	3689	3659	3025	3011	2941	4635	4614	4593	3988	3883	3711	86	88	80
								3480	76	87	79	1061	1047	992	783	708	695	2065	2069	2018	1551	1609	1486	3181	3030	2933	2446	2196	2195	3969	3750	3650	3060	3006	2934	4643	4606	4607	3985	3863	3736	76	87	79
								3540	76	87	80	1066	1038	1024	793	707	761	2069	2079	2021	1525	1610	1481	3149	3072	2963	2433	2206	2207	3987	3734	3670	3013	2985	2976	4590	4600	4636	3961	3849	3704	76	87	80
								3600	81	87	79	1088	1031	1015	781	686	727	2098	2108	2045	1544	1610	1506	3160	3046	2976	2505	2150	2221	3953	3723	3710	3062	3016	2901	4664	4641	4599	3949	3830	3693	81	87	79
								3660	81	83	81	1078	1031	1009	776	700	730	2100	2111	2004	1551	1615	1500	3215	3141	3008	2421	2172	2229	3940	3753	3763	3081	3023	2966	4663	4662	4649	3931	3842	3693	81	83	81
								3720	80	85	81	1061	1027	1024	789	699	710	2113	2127	2048	1534	1629	1517	3193	3142	3005	2370	2199	2198	4004	3728	3739	3063	3033	2934	4660	4620	4666	3992	3819	3718	80	85	81
								3780	77	80	80	1086	1052	1042	782	706	749	2092	2140	2070	1548	1631	1548	3208	3126	3052	2476	2223	2183	4015	3742	3743	3067	3034	2947	4718	4653	4719	3930	3793	3714	77	80	80
								3840	83	82	91	1073	1051	1020	789	698	720	2144	2146	2046	1554	1630	1541	3218	3148	3029	2424	2207	2218	3994	3809	3765	3062	3023	2964	4664	4675	4729	3937	3835	3675	83	82	91
								3900	71	88	83	1106	1053	1032	815	699	709	2147	2140	2083	1546	1634	1520	3252	3153	2981	2346	2164	2222	4009	3799	3727	3094	3018	2962	4732	4672	4703	3946	3809	3671	71	88	83
								3960	82	89	77	1120	1082	1038	810	696	712	2157	2157	2101	1542	1642	1546	3282	3160	3043	2449	2163	2191	4047	3773	3755	3102	2973	2941	4760	4680	4736	3890	3809	3632	82	89	77
								4020	75	86	80	1127	1090	1034	769	709	726	2154	2149	2080	1553	1613	1526	3205	3137	3017	2378	2192	2216	4096	3826	3760	3081	2984	2921	4782	4727	4766	3994	3830	3731	75	86	80
								4080	71	83	80	1123	1097	1063	783	700	754	2164	2181	2161	1534	1613	1565	3292	3176	3051	2430	2204	2189	4089	3858	3768	3096	3016	2973	4783	4717	4762	3928	3832	3748	71	83	80
								4140	70	81	80	1128	1081	1073	791	715	723	2176	2196	2146	1535	1588	1552	3316	3158	3082	2431	2142	2210	4046	3865	3828	3096	2967	2904	4842	4774	4810	3932	3834	3696	70	81	80
								4200	77	77	83	1121	1099	1067	781	723	708	2198	2193	2145	1535	1634	1544	3349	3176	3124	2425	2173	2231	4129	3864	3777	3092	3005	2874	4808	4726	4781	3959	3825	3713	77	77	83
								4260	77	87	76	1156	1123	1075	799	708	713	2209	2214	2129	1538	1609	1521	3315	3210	3106	2367	2219	2246	4056	3885	3856	3076	2989	2921	4831	4782	4800	3935	3826	3668	77	87	76
								4320	76	85	82	1141	1123	1070	788	704	731	2193	2212	2144	1549	1597	1552	3303	3218	3068	2404	2239	2209	4146	3894	3845	3059	2967	2917	4842	4786	4833	3945	3848	3698	76	85	82
								4380	75	87	78	1141	1134	1088	795	711	735	2218	2199	2173	1542	1621	1537	3369	3197	3142	2478	2194	2262	4121	3874	3881	3050	3020	2963	4875	4786	4777	3935	3838	3692	75	87	78
								4440	74	87	83	1146	1126	1073	783	731	726	2230	2248	2170	1523	1590	1538	3366	3254	3159	2425	2166	2245	4119	3901	3839	3080	2937	2939	4852	4812	4908	3914	3816	3707	74	87	83
								4500	86	81	89	1175	1138	1096	811	690	736	2256	2249	2208	1531	1603	1529	3388	3229	3131	2464	2152	2220	4147	3943	3908	3091	3016	2915	4804	4836	4939	3897	3829	3697	86	81	89
								4560	82	88	82	1162	1137	1110	806	718	743	2260	2246	2156	1534	1634	1528	3375	3223	3128	2468	2232	2235	4161	3907	3898	3072	3021	2935	4942	4871	4854	3985	3827	3661	82	88	82
								4620	83	86	76	1170	1166	1103	796	714	733	2280	2251	2218	1525	1586	1521	3382	3236	3170	2414	2226	2251	4174	3949	3903	3099	3011	2906	4872	4828	4933	3956	3806	3739	83	86	76
								4680	70	87	84	1187	1170	1122	776	712	714	2278	2245	2208	1562	1613	1533	3450	3297	3172	2371	2222	2222	4162	3988	3930	3073	3028	2912	4970	4911	4926	3958	3888	3741	70	87	84
								4740	78	84	78	1143	1142	1113	795	709	717	2260	2315	2196	1535	1601	1545	3413	3318	3179	2379	2220	2221	4202	3974	3940	3050	3002	2921	4959	4884	4935	3972	3788	3689	78	84	78
								4800	81	82	83	1151	1133	1130	789	725	747	2250	2320	2200	1534	1592	1528	3423	3313	3225	2375	2223	2221	4266	3961	3962	3062	2987	2925	4951	4885	4932	3945	3776	3708	81	82	83
								4860	75	88	73	1186	1162	1155	789	710	715	2278	2290	2183	1542	1626	1523	3416	3300	3208	2381	2205	2258	4194	4014	3954	3106	2972	3002	4933	4935	4951	3941	3794	3686	75	88	73
								4920	77	78	79	1207	1179	1110	780	702	711	2298	2307	2232	1545	1626	1528	3473	3322	3216	2371	2187	2210	4231	4038	3937	3053	3018	2945	4931	4927	4992	3935	3789	3752	77	78	79
								4980	80	85	82	1196	1167	1140	792	727	717	2294	2321	2240	1538	1607	1527	3454	3332	3231	2387	2194	2186	4205	4008	3958	3067	3044	2940	4987	4911	5044	3968	3777	3717	80	85	82
								5040	79	84	81	1227	1191	1163	816	725	733	2303	2315	2245	1574	1606	1492	3458	3308	3242	2367	2200	2207	4199	3954	4008	3055	3031	2966	4973	4967	4972	3930	3800	3713	79	84	81
								5100	73	82	81	1226	1189	1161	794	725	714	2333	2306	2257	1560	1655	1534	3489	3347	3258	2346	2207	2213	4287	4060	3979	3028	2960	2942	4969	4979	5039	4018	3808	3743	73	82	81
								5160	85	80	82	1222	1175	1203	807	712	743	2295	2383	2290	1594	1650	1522	3480	3354	3237	2355	2221	2204	4229	4076	4016	3010	3044	2957	5047	4967	4981	3981	3824	3753	85	80	82
								5220	84	83	79	1217	1206	1163	796	688	724	2324	2329	2278	1603	1609	1503	3495	3341	3250	2347	2191	2179	4242	4078	4037	3040	3020	2945	5039	4984	5012	3970	3801	3732	84	83	79
								5280	80	87	82	1254	1198	1169	774	718	699	2333	2355	2299	1600	1617	1525	3497	3323	3342	2384	2191	2183	4281	4072	4041	3102	2980	2968	4991	4980	5054	3966	3797	3748	80	87	82
								5340	82	84	83	1229	1220	1175	797	727	727	2378	2369	2307	1605	1648	1522	3478	3417	3278	2346	2201	2212	4326	4056	4080	3048	2992	2990	5093	5009	5023	3958	3824	3723	82	84	83
								5400	77	85	82	1236	1228	1197	781	723	716	2341	2370	2310	1676	1635	1513	3542	3413	3297	2445	2194	2237	4351	4088	4044	3035	2999	2982	5126	4994	5089	3947	3788	3739	77	85	82
								5460	72	89	82	1260	1208	1181	804	720	725	2388	2412	2326	1604	1604	1556	3551	3386	3329	2377	2227	2236	4306	4107	4057	3066	2985	2947	5083	5022	5073	4002	3847	3704	72	89	82
								5520	78	87	85	1265	1239	1203	797	719	738	2385	2409	2327	1631	1615	1524	3588	3396	3319	2389	2167	2241	4336	4137	4109	3135	3007	2990	5121	5051	5085	3959	3847	3714	78	87	85
								5580	74	83	80	1281	1249	1216	789	718	723	2383	2449	2321	1643	1630	1514	3573	3421	3336	2374	2199	2237	4345	4101	4081	3078	3002	2957	5131	5051	5174	3985	3878	3733	74	83	80
								5640	73	74	76	1254	1224	1189	811	709	739	2401	2413	2353	1616	1615	1534	3557	3414	3318	2388	2188	2222	4371	4117	4083	3116	3004	2948	5110	5032	5119	3956	3883	3696	73	74	76
								5700	81	84	77	1268	1237	1206	787	717	737	2408	2408	2347	1629	1604	1526	3580	3466	3366	2317	2206	2233	4316	4174	4066	3104	2998	3001	5162	5116	5128	3980	3876	3697	81	84	77
								5760	77	80	81	1284	1245	1244	792	706	707	2436	2446	2345	1613	1630	1526	3601	3436	3360	2378	2205	2209	4360	4161	4088	3066	2997	2961	5162	5123	5158	4060	3864	3734	77	80	81
								5820	78	87	80	1289	1268	1215	818	706	722	2444	2475	2367	1598	1626	1517	3624	3495	3376	2322	2197	2209	4357	4136	4159	3088	2985	2959	5186	5163	5178	4020	3838	3709	78	87	80
								5880	75	76	78	1299	1284	1225	790	722	737	2434	2432	2362	1589	1641	1507	3623	3498	3397	2329	2213	2224	4363	4169	4145	3136	2969	2924	5176	5106	5204	4069	3906	3741	75	76	78
								5940	78	84	81	1299	1243	1228	810	704	720	2437	2477	2383	1601	1602	1513	3659	3463	3348	2329	2190	2185	4364	4220	4173	3088	3016	2938	5163	5121	5178	4075	3819	3729	78	84	81
								6000	76	85	76	1304	1282	1232	784	708	718	2465	2440	2382	1609	1657	1521	3637	3494	3382	2462	2189	2234	4401	4224	4193	3113	2999	2920	5265	5116	5168	4051	3857	3696	76	85	76
								6060	75	88	84	1321	1281	1237	809	721	731	2459	2461	2343	1610	1623	1511	3657	3538	3378	2430	2157	2173	4413	4183	4218	3103	2980	2949	5248	5146	5224	4002	3838	3704	75	88	84
								6120	81	83	77	1316	1253	1248	821	725	735	2483	2487	2387	1626	1606	1498	3647	3551	3468	2432	2186	2178	4394	4256	4143	3098	3004	2914	5230	5128	5191	4047	3864	3700	81	83	77
								6180	78	83	84	1344	1273	1273	806	727	713	2456	2495	2368	1635	1624	1506	3666	3536	3414	2441	2209	2167	4454	4272	4198	3071	2948	2904	5232	5168	5244	4018	3856	3716	78	83	84
								6240.1	79	76	80	1313	1285	1265	799	719	707	2497	2517	2423	1616	1644	1514	3709	3518	3449	2407	2216	2199	4461	4220	4223	3094	3042	2938	5268	5258	5286	4012	3879	3712	79	76	80
								6300	78	81	83	1316	1290	1288	818	712	717	2486	2492	2435	1603	1625	1514	3695	3543	3448	2391	2186	2194	4468	4231	4185	3085	3078	2929	5253	5183	5290	4053	3872	3677	78	81	83
								6360	73	89	77	1322	1314	1257	799	723	728	2552	2528	2423	1608	1606	1522	3682	3558	3454	2411	2198	2225	4503	4247	4247	3062	3059	2939	5326	5208	5295	4006	3935	3740	73	89	77
								6420	84	86	81	1379	1332	1274	793	712	713	2523	2491	2443	1613	1663	1535	3747	3566	3478	2378	2210	2241	4552	4262	4240	3041	3044	2918	5237	5219	5263	4007	3882	3718	84	86	81
								6480	80	82	83	1377	1327	1268	794	714	732	2555	2533	2445	1607	1628	1514	3723	3590	3483	2435	2166	2220	4556	4295	4283	3126	3018	2921	5335	5196	5318	4029	3912	3734	80	82	83
								6540	75	85	85	1376	1321	1280	799	729	725	2519	2538	2492	1587	1637	1520	3766	3596	3525	2364	2188	2248	4540	4298	4271	3143	3053	2948	5332	5277	5301	4001	3889	3700	75	85	85
								6600	80	82	78	1365	1341	1301	805	724	732	2530	2546	2476	1583	1671	1528	3770	3585	3551	2384	2227	2210	4516	4298	4309	3143	3023	2894	5330	5287	5324	4030	3892	3727	80	82	78
								6660	77	83	91	1375	1311	1296	787	716	719	2542	2579	2451	1606	1683	1527	3760	3590	3510	2392	2259	2222	4551	4310	4303	3153	3061	2923	5364	5344	5391	3973	3875	3739	77	83	91
								6720	75	83	84	1365	1340	1297	810	712	736	2539	2588	2485	1618	1712	1504	3789	3634	3494	2435	2253	2202	4605	4378	4268	3111	3031	2929	5379	5348	5319	3992	3910	3733	75	83	84
								6780	77	81	79	1389	1320	1290	800	713	706	2595	2607	2477	1592	1740	1540	3787	3620	3518	2445	2261	2206	4563	4384	4347	3162	3039	2918	5359	5278	5307	4009	3892	3725	77	81	79
								6840	73	87	75	1369	1329	1322	801	742	727	2581	2585	2495	1581	1700	1536	3802	3656	3523	2349	2283	2238	4574	4375	4350	3159	3054	2938	5415	5280	5329	3976	3903	3734	73	87	75
								6900	66	87	78	1378	1357	1278	790	700	731	2581	2594	2533	1595	1676	1530	3851	3640	3557	2377	2297	2216	4612	4359	4382	3153	3030	2931	5380	5315	5375	3948	3852	3737	66	87	78
								6960	79	85	79	1396	1362	1311	804	724	719	2581	2591	2534	1597	1681	1538	3867	3653	3565	2410	2287	2217	4599	4357	4360	3119	3058	2937	5431	5335	5354	4027	3896	3709	79	85	79
								7020	79	81	81	1406	1345	1341	797	735	720	2621	2615	2507	1584	1704	1537	3838	3669	3588	2413	2274	2196	4610	4379	4359	3125	3017	2904	5436	5397	5373	4012	3848	3736	79	81	81
								7080	72	86	85	1396	1383	1343	811	718	717	2618	2642	2524	1588	1671	1510	3876	3665	3616	2440	2293	2233	4634	4416	4387	3131	3025	2914	5448	5423	5416	3979	3901	3734	72	86	85
								7140	82	85	79	1418	1377	1334	815	722	737	2659	2606	2508	1592	1734	1567	3819	3656	3608	2404	2266	2213	4667	4432	4399	3148	3023	2953	5471	5366	5390	3988	3861	3711	82	85	79
								7200	78	75	82	1412	1359	1335	807	715	718	2609	2636	2536	1598	1729	1535	3897	3686	3609	2414	2296	2261	4662	4431	4410	3103	3033	2920	5522	5395	5411	3972	3887	3725	78	75	82
								7260	85	83	80	1392	1389	1347	802	714	711	2645	2642	2597	1601	1684	1541	3918	3711	3599	2392	2301	2222	4740	4416	4427	3131	2997	2895	5506	5422	5443	3968	3923	3710	85	83	80
								7320	73	84	81	1455	1406	1363	819	719	722	2675	2693	2528	1601	1673	1556	3889	3733	3624	2369	2333	2196	4642	4512	4434	3096	3055	2910	5530	5344	5450	3960	3831	3707	73	84	81
								7380	76	80	76	1402	1403	1368	792	730	741	2703	2673	2601	1600	1675	1586	3858	3749	3657	2404	2310	2219	4688	4445	4434	3105	2999	2970	5539	5465	5471	4002	3911	3684	76	80	76
								7440	76	83	79	1423	1395	1356	796	698	745	2665	2646	2574	1616	1685	1608	3911	3752	3626	2383	2259	2278	4700	4495	4487	3123	3052	2939	5556	5425	5522	3985	3878	3719	76	83	79
								7500	76	81	84	1474	1384	1381	794	742	742	2704	2654	2589	1608	1665	1595	3976	3759	3630	2410	2270	2264	4691	4446	4447	3100	3000	2976	5519	5443	5455	4008	3863	3718	76	81	84
								7560.1	74	83	81	1446	1395	1371	793	741	727	2693	2676	2611	1602	1695	1620	3982	3753	3689	2393	2304	2292	4732	4533	4496	3094	2991	2958	5511	5447	5544	3985	3924	3682	74	83	81
								7620	79	83	77	1469	1413	1405	788	710	739	2701	2650	2651	1633	1684	1606	3957	3766	3663	2375	2237	2268	4759	4475	4513	3089	3009	2971	5560	5472	5533	3990	3896	3730	79	83	77
								7680	70	83	82	1465	1419	1384	813	736	726	2703	2710	2642	1579	1667	1588	3961	3798	3679	2409	2267	2276	4739	4531	4495	3091	3070	2925	5600	5474	5520	3976	3835	3698	70	83	82
								7740.1	78	72	84	1475	1429	1378	793	726	722	2692	2698	2630	1584	1685	1608	3978	3791	3716	2380	2271	2231	4781	4499	4512	3069	3011	2946	5660	5520	5600	4012	3909	3660	78	72	84
								7800	79	82	83	1482	1429	1393	807	731	730	2734	2716	2653	1592	1685	1586	3986	3807	3750	2391	2263	2244	4750	4521	4554	3118	3027	3032	5587	5530	5587	3977	3940	3690	79	82	83
								7860	77	83	76	1478	1443	1394	813	722	742	2753	2700	2659	1602	1662	1592	3985	3795	3720	2349	2271	2269	4792	4512	4529	3073	3029	2939	5572	5540	5570	3986	3968	3657	77	83	76
								7920.1	78	88	77	1484	1430	1416	812	714	735	2752	2732	2651	1599	1657	1577	4012	3780	3696	2367	2262	2257	4846	4562	4524	3080	3009	2947	5633	5574	5606	3974	3962	3740	78	88	77
								7980.1	77	81	79	1495	1438	1406	788	716	751	2739	2745	2651	1613	1691	1583	4028	3863	3703	2360	2258	2275	4852	4563	4602	3095	3054	2939	5591	5550	5542	4002	3938	3764	77	81	79
								8040	78	82	74	1499	1465	1449	785	714	742	2748	2767	2655	1625	1677	1560	4041	3830	3760	2357	2223	2246	4838	4588	4603	3097	3062	2945	5703	5614	5589	3992	3946	3773	78	82	74
								8100	76	88	77	1512	1475	1420	815	731	736	2771	2769	2695	1592	1693	1575	4078	3808	3779	2490	2245	2266	4875	4594	4598	3095	3049	2936	5713	5586	5612	3997	3948	3802	76	88	77
								8160	80	84	76	1502	1466	1422	815	722	754	2760	2754	2659	1598	1692	1574	4071	3826	3821	2487	2256	2223	4864	4668	4582	3103	3007	2957	5672	5606	5644	3983	3940	3768	80	84	76
								8220	77	80	76	1520	1476	1465	819	720	745	2811	2798	2693	1613	1733	1565	4055	3879	3785	2501	2256	2264	4928	4606	4605	3095	3051	2943	5664	5665	5613	3976	3945	3761	77	80	76
								8280	74	83	80	1521	1452	1453	810	708	742	2837	2775	2712	1574	1719	1556	4071	3893	3756	2427	2262	2290	4917	4677	4605	3028	3056	2895	5726	5669	5659	3990	3977	3765	74	83	80
								8340	77	84	78	1551	1476	1472	821	707	735	2806	2786	2686	1614	1689	1604	4075	3908	3852	2448	2227	2286	4875	4728	4633	3073	3027	2946	5763	5644	5662	4001	3941	3738	77	84	78
								8400	79	79	77	1538	1473	1435	818	727	721	2784	2793	2726	1582	1707	1560	4059	3920	3812	2453	2269	2307	4932	4696	4637	3091	3003	2951	5792	5688	5651	4099	3941	3745	79	79	77
								8460	81	84	79	1541	1468	1440	807	725	718	2841	2812	2727	1593	1708	1556	4097	3946	3829	2482	2254	2303	4908	4707	4686	3092	3033	2953	5757	5661	5741	4114	3926	3740	81	84	79
								8520	78	87	81	1526	1488	1461	806	722	735	2822	2821	2720	1569	1690	1537	4148	3896	3816	2473	2227	2319	4950	4683	4619	3091	3018	2976	5804	5726	5684	4120	3954	3729	78	87	81
								8580	74	85	74	1550	1520	1468	799	735	745	2844	2800	2733	1587	1689	1553	4096	3898	3856	2492	2244	2328	5013	4719	4692	3106	3022	3014	5734	5714	5726	4101	3953	3807	74	85	74
								8640	72	79	70	1567	1512	1475	798	720	731	2893	2848	2784	1604	1706	1566	4144	3957	3856	2487	2231	2292	4968	4721	4716	3082	3067	3017	5823	5707	5798	4120	3926	3749	72	79	70
								8700	81	83	86	1569	1521	1491	796	725	739	2885	2856	2765	1609	1708	1568	4207	3936	3831	2462	2234	2328	4989	4721	4696	3106	3018	3002	5770	5760	5767	4183	3929	3717	81	83	86
								8760	75	79	85	1585	1513	1500	800	729	731	2862	2880	2772	1600	1691	1604	4139	3980	3861	2482	2258	2295	4982	4765	4726	3172	3024	3048	5863	5795	5781	4083	3958	3731	75	79	85
								8820	74	84	76	1601	1499	1525	782	722	727	2850	2883	2789	1590	1667	1564	4124	3964	3872	2457	2242	2285	5005	4797	4695	3220	3045	3044	5837	5777	5790	4041	3941	3762	74	84	76
								8880.1	82	85	81	1562	1515	1508	818	716	725	2920	2907	2785	1602	1705	1558	4189	4021	3922	2433	2255	2319	5036	4748	4697	3216	3062	3030	5893	5763	5855	4119	3894	3753	82	85	81
								8940	78	78	81	1566	1567	1491	819	730	735	2922	2878	2803	1588	1672	1569	4203	3990	3910	2419	2244	2301	5022	4836	4767	3178	3135	3065	5890	5782	5887	4023	3918	3707	78	78	81
								9000	71	81	79	1591	1532	1528	810	741	733	2898	2872	2804	1578	1704	1564	4214	4048	3897	2452	2258	2287	5004	4787	4755	3196	3108	2978	5896	5856	5813	4043	3947	3790	71	81	79
								9060.1	75	83	84	1574	1520	1528	789	723	722	2922	2902	2800	1592	1711	1553	4233	3985	3911	2464	2213	2263	5051	4845	4729	3167	3094	3003	5869	5852	5839	4074	3943	3809	75	83	84
								9120	82	86	79	1609	1580	1508	813	733	737	2919	2915	2818	1581	1694	1545	4196	4026	3947	2467	2214	2297	5059	4854	4752	3219	3122	3016	5930	5755	5788	4067	3909	3888	82	86	79
								9180	73	81	80	1603	1559	1505	796	721	732	2933	2889	2833	1570	1714	1553	4247	4011	3943	2435	2211	2289	5098	4788	4804	3148	3079	3007	5921	5749	5795	4060	3903	3815	73	81	80
								9240	76	85	77	1614	1550	1505	806	713	746	2926	2931	2848	1593	1700	1554	4242	4018	3950	2483	2255	2250	5076	4837	4750	3187	3057	2992	5922	5883	5906	4057	3992	3836	76	85	77
								9300	77	86	74	1605	1557	1513	773	727	745	2946	2914	2838	1596	1681	1561	4244	4062	3952	2449	2273	2292	5135	4817	4834	3152	3092	3038	6000	5840	5877	4076	3979	3804	77	86	74
								9360	76	81	78	1625	1574	1544	795	712	744	2961	2948	2870	1619	1705	1549	4312	4087	3964	2443	2306	2288	5114	4889	4802	3186	3106	2991	5979	5846	5869	4047	3956	3872	76	81	78
								9420	73	85	75	1625	1558	1541	799	724	716	2989	2971	2861	1588	1694	1546	4269	4036	3985	2465	2321	2269	5158	4893	4827	3176	3046	3009	6046	5887	5923	4035	3951	3802	73	85	75
								9480	75	82	79	1606	1604	1550	811	730	740	2996	2969	2862	1569	1685	1578	4302	4093	4002	2433	2262	2290	5129	4864	4851	3219	3045	3032	6007	5861	5907	4067	4001	3899	75	82	79
								9540	72	82	76	1659	1596	1574	832	738	748	2990	2961	2835	1573	1702	1605	4279	4126	3975	2440	2301	2314	5162	4913	4899	3190	3066	3000	5963	5976	5962	4029	3965	3842	72	82	76
								9600	78	78	77	1655	1609	1547	816	720	730	2985	2976	2904	1565	1693	1600	4346	4135	3999	2441	2318	2301	5150	4892	4878	3178	3047	2996	5973	5912	5918	4061	3983	3776	78	78	77
								9660	72	81	80	1632	1606	1577	804	739	722	3015	2988	2919	1565	1695	1559	4317	4081	4028	2447	2283	2263	5204	4879	4862	3162	3058	3008	6010	5929	5963	4041	3983	3846	72	81	80
								9720	72	86	75	1658	1602	1550	807	749	727	2992	3013	2901	1605	1674	1565	4370	4075	4036	2453	2289	2271	5164	4939	4872	3148	3053	3004	6098	5931	5934	4032	3946	3823	72	86	75
								9780.1	72	83	74	1647	1586	1572	814	745	716	3011	3049	2880	1614	1685	1597	4343	4203	4015	2415	2270	2243	5155	4954	4871	3154	3072	2971	6031	5915	6011	4050	3959	3818	72	83	74
								9840	80	82	78	1670	1627	1569	827	733	731	3040	3012	2898	1616	1663	1562	4364	4145	4040	2468	2297	2246	5164	4978	4901	3193	3053	2980	6054	5971	5960	4085	3935	3822	80	82	78
								9900.1	75	83	83	1665	1601	1571	825	730	749	3087	3016	2954	1631	1688	1586	4376	4109	4058	2446	2305	2312	5235	4981	4903	3137	3060	3000	6082	5937	6021	4045	3963	3821	75	83	83
								9960.1	77	84	81	1669	1647	1594	835	747	741	3057	3004	2944	1624	1686	1590	4418	4136	4074	2426	2315	2276	5172	4958	4939	3144	3066	2985	6070	5981	6090	4094	3958	3786	77	84	81
								10020	76	87	83	1701	1635	1590	813	754	731	3026	3050	2933	1633	1707	1600	4424	4157	4073	2451	2294	2287	5246	5004	4853	3193	3058	3015	6089	5950	6029	4040	3946	3815	76	87	83
								10080	73	84	84	1694	1652	1608	807	735	740	3053	3072	2941	1646	1687	1554	4394	4146	4142	2446	2322	2268	5254	4949	4962	3133	3070	3006	6077	6055	6030	4004	3875	3816	73	84	84
								10140.1	78	80	82	1683	1626	1614	821	755	746	3056	3048	2913	1615	1711	1573	4442	4251	4098	2438	2272	2247	5316	5017	4983	3147	3019	2967	6069	6053	6047	4024	3933	3797	78	80	82
								10200.1	79	80	74	1701	1628	1606	809	735	747	3092	3073	2974	1634	1680	1558	4392	4244	4126	2494	2315	2295	5253	5039	4964	3146	3087	3001	6141	6069	6046	4051	3935	3815	79	80	74
								10260.1	82	79	77	1724	1662	1601	826	729	742	3041	3073	2990	1645	1696	1556	4475	4234	4127	2485	2302	2277	5289	4992	4939	3157	3061	3012	6110	6068	6109	4072	3946	3824	82	79	77
								10320.1	70	76	79	1760	1690	1668	822	720	749	3102	3084	3009	1638	1705	1609	4494	4253	4109	2449	2284	2294	5311	5065	4971	3129	3036	3021	6154	6045	6062	4068	3952	3776	70	76	79
								10380	79	81	77	1725	1650	1619	832	743	743	3074	3089	3019	1614	1692	1576	4422	4253	4166	2417	2278	2349	5298	5038	4928	3119	3032	3027	6189	6118	6115	4021	3934	3843	79	81	77
								10440.1	73	83	75	1746	1663	1616	832	727	746	3150	3043	3013	1637	1700	1572	4422	4257	4210	2434	2315	2367	5321	5012	4961	3147	3059	3019	6203	6068	6104	4032	3946	3762	73	83	75
								10500.1	79	86	79	1709	1660	1641	817	757	741	3119	3129	3021	1612	1692	1610	4447	4267	4215	2445	2272	2345	5358	5055	5010	3142	3010	3062	6228	6096	6143	4061	3908	3829	79	86	79
								10560.1	76	80	80	1719	1688	1658	804	737	765	3137	3140	3012	1637	1727	1576	4509	4235	4191	2489	2271	2330	5309	5080	5055	3173	3070	2996	6203	6104	6086	4051	3940	3819	76	80	80
								10620	80	86	76	1704	1676	1629	830	730	779	3128	3143	3031	1620	1691	1583	4521	4253	4207	2419	2292	2319	5331	5086	5054	3133	3168	3024	6278	6186	6157	4047	3963	3747	80	86	76
								10680.1	77	76	80	1737	1698	1655	834	736	758	3152	3150	3037	1613	1698	1599	4516	4298	4222	2417	2269	2349	5368	5066	5058	3186	3184	3020	6297	6122	6182	4036	3921	3743	77	76	80
								10740.1	75	85	82	1759	1672	1649	805	749	766	3104	3128	3061	1610	1695	1583	4575	4311	4183	2469	2277	2353	5361	5097	5090	3144	3174	3019	6270	6127	6220	4041	3947	3812	75	85	82
								10800.1	78	81	79	1753	1722	1664	809	755	745	3143	3141	3050	1615	1686	1572	4539	4277	4210	2462	2282	2345	5399	5194	5065	3100	3147	3000	6217	6135	6225	4099	3919	3780	78	81	79
								10860.1	77	82	78	1800	1685	1662	801	733	740	3147	3188	3077	1606	1709	1572	4556	4307	4191	2407	2254	2329	5399	5110	5123	3161	3163	3002	6299	6116	6205	4116	3932	3790	77	82	78
								10920.1	81	76	74	1774	1717	1665	818	737	744	3183	3147	3062	1618	1714	1604	4619	4320	4261	2447	2291	2352	5456	5185	5106	3127	3152	3000	6302	6155	6207	4066	3955	3766	81	76	74
								10980.1	83	78	78	1749	1750	1681	791	742	733	3154	3151	3042	1636	1702	1604	4571	4325	4246	2473	2289	2298	5414	5198	5117	3146	3186	2991	6309	6163	6246	4055	3970	3828	83	78	78
								11040.1	75	81	80	1770	1727	1684	830	735	748	3181	3188	3119	1633	1706	1560	4640	4320	4222	2475	2283	2372	5454	5163	5190	3141	3140	2984	6334	6172	6293	4071	3987	3757	75	81	80
								11100.1	78	82	77	1825	1723	1687	796	726	739	3201	3179	3094	1581	1724	1561	4611	4375	4264	2518	2253	2340	5463	5218	5121	3185	3140	2970	6296	6292	6263	4104	3970	3831	78	82	77
								11160.1	77	79	79	1793	1751	1685	814	737	765	3176	3172	3102	1586	1757	1581	4577	4334	4269	2528	2295	2372	5463	5235	5163	3165	3184	2978	6357	6241	6331	4070	3927	3744	77	79	79
								11220.1	75	79	81	1795	1737	1703	796	743	758	3203	3223	3081	1607	1757	1614	4656	4347	4308	2476	2256	2371	5511	5183	5189	3187	3146	3013	6440	6238	6261	4062	3930	3792	75	79	81
								11280.1	75	80	77	1829	1718	1705	805	755	756	3218	3197	3140	1609	1735	1571	4608	4428	4283	2463	2260	2352	5497	5238	5154	3187	3129	2981	6363	6229	6279	4106	3954	3769	75	80	77
								11340.1	80	85	77	1810	1754	1699	812	742	741	3246	3232	3141	1614	1744	1561	4677	4405	4307	2479	2282	2326	5536	5256	5190	3149	3148	3011	6358	6278	6356	4075	3977	3757	80	85	77
								11400.1	75	85	76	1807	1768	1715	810	755	765	3224	3160	3088	1628	1745	1597	4718	4409	4325	2449	2334	2355	5516	5305	5181	3165	3127	2980	6435	6294	6303	4091	3956	3760	75	85	76
								11460.1	77	86	74	1814	1753	1712	824	724	738	3222	3229	3187	1613	1739	1589	4660	4361	4338	2454	2271	2368	5589	5272	5224	3152	3150	2988	6352	6335	6319	4025	3886	3800	77	86	74
								11520.1	75	76	82	1831	1749	1690	815	745	738	3294	3268	3150	1612	1707	1589	4719	4396	4363	2443	2293	2363	5534	5337	5263	3132	3157	3002	6421	6312	6364	4078	3932	3774	75	76	82
								11580.1	72	86	83	1856	1784	1712	830	734	725	3330	3194	3152	1605	1684	1563	4717	4460	4372	2508	2280	2340	5525	5322	5266	3134	3159	2993	6433	6295	6362	4140	3944	3745	72	86	83
								11640.1	76	81	77	1839	1790	1719	810	742	754	3278	3264	3230	1594	1751	1579	4712	4422	4423	2454	2302	2385	5613	5309	5261	3168	3124	2959	6470	6428	6325	4126	3948	3767	76	81	77
								11700.1	74	81	73	1868	1794	1747	810	731	751	3288	3302	3158	1621	1737	1612	4706	4506	4320	2481	2290	2320	5620	5300	5299	3176	3128	2985	6453	6363	6461	4153	3887	3768	74	81	73
								11760.1	73	77	77	1821	1811	1757	826	742	748	3314	3284	3174	1606	1764	1605	4737	4508	4399	2467	2294	2320	5602	5333	5263	3137	3139	2973	6438	6361	6468	4154	3948	3776	73	77	77
								11820.1	72	84	80	1858	1797	1747	813	744	739	3303	3296	3155	1632	1756	1585	4704	4411	4377	2464	2302	2362	5598	5356	5372	3171	3114	2985	6515	6405	6469	4086	3929	3806	72	84	80
								11880.1	68	81	78	1878	1788	1737	814	746	730	3310	3297	3190	1634	1752	1647	4726	4464	4417	2506	2306	2361	5593	5324	5316	3111	3111	2992	6502	6428	6430	4114	3969	3742	68	81	78
								11940.1	72	86	79	1871	1786	1762	824	748	754	3315	3367	3198	1643	1752	1618	4795	4444	4402	2479	2301	2350	5668	5388	5332	3155	3115	2933	6546	6446	6453	4104	3953	3784	72	86	79
								12000.1	72	88	78	1874	1808	1743	814	727	762	3348	3341	3241	1649	1768	1620	4757	4543	4467	2446	2321	2376	5619	5372	5339	3166	3151	2941	6531	6447	6425	4105	3902	3757	72	88	78
								12060.1	77	84	75	1893	1826	1795	823	730	750	3324	3302	3255	1644	1751	1653	4808	4472	4441	2498	2294	2329	5637	5376	5339	3173	3122	2960	6602	6451	6461	4091	3954	3751	77	84	75
								12120.1	73	77	74	1906	1817	1776	837	747	766	3328	3314	3235	1666	1749	1643	4824	4508	4468	2465	2297	2321	5671	5436	5345	3206	3115	3026	6601	6490	6431	4144	3972	3770	73	77	74
								12180.1	80	81	78	1904	1813	1758	842	748	760	3386	3310	3261	1675	1708	1653	4870	4564	4450	2448	2308	2365	5669	5408	5407	3285	3093	3057	6605	6486	6488	4079	3997	3742	80	81	78
								12240.1	77	79	77	1898	1830	1808	823	747	753	3389	3346	3254	1681	1763	1621	4842	4552	4445	2466	2347	2379	5701	5418	5430	3282	3104	3064	6623	6460	6475	4081	3927	3742	77	79	77
								12300.1	71	80	82	1887	1811	1782	823	731	764	3399	3399	3259	1695	1729	1658	4801	4543	4484	2456	2300	2331	5673	5400	5381	3251	3141	3089	6677	6476	6471	4140	3956	3832	71	80	82
								12360.1	75	78	76	1927	1843	1802	825	744	744	3367	3370	3267	1713	1733	1621	4882	4508	4482	2463	2329	2361	5702	5448	5385	3282	3102	3089	6631	6494	6537	4049	3962	3740	75	78	76
								12420.1	71	83	79	1920	1853	1779	840	747	757	3413	3372	3269	1666	1726	1617	4838	4544	4509	2469	2314	2360	5717	5410	5344	3247	3091	3101	6670	6545	6576	4069	3970	3780	71	83	79
								12480.1	75	81	78	1951	1878	1785	849	735	746	3395	3420	3273	1668	1756	1619	4911	4644	4544	2490	2309	2351	5741	5470	5415	3275	3104	3107	6661	6506	6565	4116	3940	3806	75	81	78
								12540.1	76	75	78	1950	1848	1800	845	740	763	3379	3405	3329	1708	1731	1630	4914	4559	4490	2492	2298	2333	5747	5481	5478	3273	3080	3057	6613	6518	6548	4113	3969	3738	76	75	78
								12600.1	74	79	80	1931	1864	1830	854	744	765	3417	3399	3285	1692	1723	1622	4890	4573	4503	2456	2327	2326	5747	5465	5410	3280	3106	3088	6667	6509	6582	4095	3933	3766	74	79	80
								12660.1	76	79	79	1909	1865	1853	841	768	770	3480	3414	3336	1666	1736	1647	4910	4674	4512	2496	2343	2323	5786	5429	5474	3255	3089	3017	6648	6570	6632	4144	3938	3836	76	79	79
								12720.1	79	80	79	1935	1868	1835	829	744	778	3450	3433	3317	1671	1733	1627	4927	4634	4537	2524	2288	2354	5812	5522	5489	3300	3114	3068	6782	6542	6559	4125	3967	3862	79	80	79
								12780.1	73	83	78	1934	1876	1805	842	735	783	3430	3397	3309	1696	1764	1655	4978	4573	4582	2507	2344	2330	5860	5506	5442	3283	3155	3077	6739	6568	6613	4142	3990	3812	73	83	78
								12840.1	76	80	75	1960	1873	1869	855	741	766	3409	3409	3369	1692	1744	1652	4934	4674	4584	2478	2300	2345	5843	5518	5523	3203	3151	3063	6714	6591	6618	4169	3975	3784	76	80	75
								12900.1	77	84	75	1976	1887	1830	829	775	733	3493	3414	3363	1699	1739	1641	4894	4672	4619	2510	2319	2346	5810	5531	5524	3218	3121	3056	6720	6590	6593	4163	3933	3840	77	84	75
								12960.1	72	80	73	1987	1899	1871	827	769	775	3466	3416	3342	1714	1749	1600	4938	4625	4580	2504	2283	2336	5801	5490	5537	3262	3112	3090	6736	6573	6641	4126	3990	3857	72	80	73
								13020.1	79	82	75	1963	1890	1868	849	782	754	3449	3465	3344	1675	1730	1612	4967	4702	4546	2474	2280	2368	5813	5509	5490	3266	3108	3042	6797	6621	6697	4090	3958	3801	79	82	75
								13080.1	76	76	78	1951	1913	1873	840	752	747	3527	3522	3383	1693	1787	1628	5013	4659	4589	2473	2293	2329	5843	5636	5509	3276	3100	3042	6817	6649	6711	4146	3954	3870	76	76	78
								13140.1	77	82	78	1993	1903	1848	851	763	750	3503	3475	3337	1702	1736	1613	4983	4730	4657	2489	2315	2351	5906	5555	5480	3281	3129	3070	6811	6602	6672	4142	3967	3805	77	82	78
								13200.1	80	84	78	2013	1937	1867	846	757	764	3524	3511	3357	1695	1769	1602	5044	4721	4625	2493	2328	2357	5878	5632	5560	3268	3133	3046	6791	6685	6729	4123	4058	3810	80	84	78
								13260.1	78	88	76	2015	1933	1858	826	774	744	3545	3493	3415	1689	1764	1616	5024	4704	4645	2472	2336	2350	5859	5612	5607	3273	3101	3067	6904	6717	6717	4120	4082	3770	78	88	76
								13320.1	68	80	80	2017	1943	1869	835	758	771	3505	3509	3426	1659	1748	1624	4983	4687	4667	2489	2313	2363	5918	5650	5568	3237	3140	3050	6818	6698	6683	4194	4075	3806	68	80	80
								13380.1	76	88	70	1981	1956	1856	867	773	760	3556	3520	3460	1688	1766	1642	5053	4749	4663	2457	2308	2338	5877	5617	5552	3237	3089	3080	6791	6749	6710	4155	4072	3781	76	88	70
								13440.1	79	86	76	2006	1955	1876	848	752	777	3529	3554	3419	1685	1771	1615	5096	4739	4655	2461	2308	2329	5925	5674	5637	3261	3118	3054	6872	6761	6761	4073	4084	3850	79	86	76
								13500.1	76	80	77	2007	1943	1904	837	766	751	3561	3514	3425	1687	1753	1597	5068	4768	4658	2504	2298	2325	5951	5648	5596	3270	3120	3081	6929	6735	6752	4122	4029	3775	76	80	77
								13560.1	77	80	82	2042	1947	1908	840	785	778	3576	3484	3403	1671	1782	1618	5078	4719	4714	2466	2343	2376	5964	5685	5608	3272	3113	3041	6921	6724	6811	4156	3993	3799	77	80	82
								13620.1	72	85	78	2020	1933	1891	836	773	791	3557	3521	3486	1679	1787	1617	5087	4736	4728	2498	2300	2376	5964	5705	5628	3211	3091	3016	6935	6792	6816	4215	4026	3811	72	85	78
								13680.1	78	73	77	2004	1957	1899	830	762	761	3576	3523	3456	1690	1787	1640	5088	4789	4757	2501	2359	2309	5997	5655	5679	3249	3090	2995	6997	6805	6824	4120	4037	3822	78	73	77
								13740.1	69	82	73	2032	1959	1901	834	765	756	3642	3535	3471	1682	1789	1604	5128	4737	4770	2555	2390	2328	5997	5679	5632	3252	3076	3013	6873	6740	6806	4171	4022	3802	69	82	73
								13800.1	80	82	79	2064	1955	1912	833	754	760	3602	3575	3428	1716	1745	1620	5184	4822	4738	2476	2369	2325	6007	5678	5654	3258	3108	3028	6979	6806	6765	4224	4042	3791	80	82	79
								13860.1	70	74	73	2081	1975	1943	815	758	761	3636	3596	3517	1697	1785	1650	5127	4839	4760	2521	2358	2340	6016	5686	5665	3281	3107	3060	7016	6790	6888	4128	4050	3842	70	74	73
								13920.1	75	87	75	2081	2005	1925	841	758	758	3593	3554	3499	1706	1756	1641	5156	4777	4754	2490	2385	2306	6019	5811	5705	3297	3122	3057	7008	6815	6863	4237	4040	3841	75	87	75
								13980.1	74	80	77	2059	1970	1931	848	758	759	3610	3550	3493	1678	1777	1612	5157	4801	4774	2492	2373	2351	6047	5708	5680	3289	3040	3034	6988	6846	6938	4222	4034	3769	74	80	77
								14040.1	75	81	75	2084	1973	1976	844	754	774	3632	3588	3478	1705	1776	1605	5179	4804	4802	2538	2337	2341	5999	5749	5675	3247	3136	3023	6926	6819	6892	4199	4064	3805	75	81	75
								14100.1	73	84	73	2078	1962	1951	841	747	775	3614	3591	3550	1704	1777	1633	5199	4848	4831	2520	2364	2370	6048	5712	5726	3220	3114	3030	7030	6897	6873	4213	4070	3811	73	84	73
								14160.1	74	84	80	2069	2007	1938	846	738	773	3666	3639	3558	1717	1767	1651	5214	4883	4799	2524	2344	2376	6138	5817	5812	3252	3157	3036	7037	6887	6908	4166	3977	3777	74	84	80
								14220.1	80	78	74	2063	1976	1965	839	784	769	3650	3608	3541	1694	1770	1646	5173	4870	4826	2516	2375	2388	6139	5815	5745	3211	3148	3051	7067	6903	6953	4169	4027	3822	80	78	74
								14280.1	77	80	75	2081	1990	1981	828	751	742	3688	3599	3514	1684	1769	1632	5228	4884	4818	2474	2347	2365	6133	5786	5781	3223	3226	3053	7074	6908	6948	4192	4086	3809	77	80	75
								14340.1	81	81	83	2094	1977	1963	869	741	764	3635	3649	3557	1667	1742	1624	5254	4879	4879	2514	2377	2378	6138	5817	5777	3237	3197	3054	7091	6869	6950	4159	4039	3817	81	81	83
								14400.1	73	75	71	2110	2030	1972	870	756	747	3701	3596	3563	1703	1780	1667	5266	4904	4821	2487	2408	2421	6137	5845	5785	3281	3213	3025	7095	6939	6969	4165	4068	3818	73	75	71
								14460.1	72	83	80	2101	2020	1965	850	775	768	3677	3700	3559	1714	1760	1663	5266	4872	4872	2529	2422	2367	6120	5828	5759	3234	3177	3056	7102	6939	6962	4168	4047	3865	72	83	80
								14520.1	71	84	74	2105	1996	1998	836	770	751	3699	3669	3542	1715	1711	1632	5351	4852	4904	2531	2372	2400	6196	5852	5801	3237	3182	3115	7148	6946	6956	4141	4048	3871	71	84	74
								14580.1	79	81	77	2101	2004	1998	833	774	750	3707	3647	3573	1743	1766	1653	5301	4933	4875	2515	2402	2369	6149	5849	5798	3240	3194	3062	7166	6998	6991	4221	4008	3844	79	81	77
								14640.1	78	81	77	2157	2051	1994	861	761	757	3689	3687	3605	1710	1775	1670	5328	4898	4896	2505	2352	2397	6164	5834	5844	3299	3172	3079	7165	6985	7047	4107	4017	3835	78	81	77
								14700.1	77	85	74	2110	2018	2026	850	782	781	3728	3685	3610	1684	1777	1618	5265	5003	4899	2535	2372	2338	6188	5877	5786	3277	3192	3069	7180	7019	7043	4208	4026	3834	77	85	74
								14760.1	77	77	73	2157	2047	2013	851	749	788	3788	3685	3660	1696	1753	1648	5312	5008	4900	2543	2420	2378	6204	5902	5841	3210	3179	3070	7154	7011	7095	4172	4071	3823	77	77	73
								14820.1	72	82	71	2150	2063	2056	853	758	784	3767	3652	3625	1725	1765	1649	5331	5008	4885	2462	2374	2385	6231	5880	5821	3225	3211	3051	7163	7048	7056	4165	4022	3833	72	82	71
								14880.1	73	81	78	2144	2071	2033	855	751	749	3744	3729	3645	1713	1783	1695	5285	4980	4903	2479	2396	2419	6221	5962	5886	3205	3212	3060	7205	6991	7089	4146	4042	3802	73	81	78
								14940.1	78	83	71	2194	2055	2042	846	771	754	3730	3736	3670	1693	1747	1684	5385	5045	4897	2489	2370	2450	6253	5969	5903	3265	3242	3094	7324	7034	7091	4182	4051	3792	78	83	71
								15000.1	73	87	70	2178	2066	2036	852	754	750	3736	3756	3633	1704	1775	1661	5384	5016	4909	2508	2353	2405	6233	5910	5900	3242	3232	3094	7242	7034	7083	4140	4018	3812	73	87	70
								15060.1	77	87	73	2174	2074	2043	860	777	747	3780	3720	3656	1715	1775	1692	5392	5035	4939	2504	2372	2409	6308	5962	5982	3228	3172	3064	7292	7104	7149	4212	4077	3854	77	87	73
								15120.1	71	79	77	2171	2063	2040	849	755	760	3877	3789	3646	1721	1780	1683	5374	5003	4953	2487	2394	2392	6208	5926	5927	3250	3207	3056	7314	7070	7108	4176	4044	3780	71	79	77
								15180.1	80	82	75	2175	2084	2045	856	766	785	3830	3781	3689	1724	1777	1714	5412	5011	5015	2477	2420	2399	6291	6006	5961	3261	3230	3097	7268	7066	7183	4209	4104	3839	80	82	75
								15240.1	73	83	76	2181	2094	2066	855	772	773	3817	3834	3645	1711	1787	1694	5426	5045	4993	2498	2385	2407	6310	6008	5985	3249	3218	3037	7299	7190	7196	4215	4057	3905	73	83	76
								15300.1	73	85	73	2178	2094	2066	856	772	782	3819	3759	3685	1744	1766	1686	5411	5080	4998	2486	2361	2389	6315	6049	5936	3242	3209	3079	7319	7137	7159	4163	4051	3941	73	85	73
								15360.1	79	79	76	2174	2099	2081	859	773	751	3801	3798	3673	1715	1810	1676	5482	5144	5034	2543	2385	2402	6274	6006	5949	3216	3209	3082	7311	7100	7166	4219	4048	3919	79	79	76
								15420.1	78	77	72	2204	2126	2048	860	762	752	3807	3821	3687	1700	1752	1696	5409	5065	5012	2555	2367	2396	6389	6020	5923	3240	3207	3122	7334	7195	7166	4214	4042	3875	78	77	72
								15480.1	72	76	74	2218	2098	2067	864	786	757	3852	3789	3684	1712	1805	1662	5388	5047	5024	2548	2384	2452	6326	6013	5992	3233	3162	3085	7353	7145	7243	4201	4051	3952	72	76	74
								15540.1	78	78	80	2226	2109	2068	859	751	759	3811	3825	3732	1721	1788	1707	5436	5096	5048	2493	2385	2457	6379	6041	6037	3239	3207	3115	7404	7159	7257	4250	4041	3908	78	78	80
								15600.1	75	74	77	2225	2118	2092	854	784	756	3884	3847	3704	1737	1786	1708	5479	5088	5011	2509	2390	2382	6428	6106	6004	3283	3160	3087	7342	7213	7149	4270	4046	3930	75	74	77
								15660.1	71	81	78	2198	2123	2070	846	775	747	3858	3844	3737	1730	1798	1685	5463	5112	5096	2578	2373	2437	6449	6067	6066	3279	3180	3131	7436	7196	7250	4256	4077	3916	71	81	78
								15720.1	73	78	70	2240	2148	2099	844	760	785	3847	3881	3726	1719	1802	1696	5521	5127	5104	2610	2406	2443	6455	6095	6069	3253	3208	3101	7423	7161	7261	4218	4068	3881	73	78	70
								15780.1	77	79	77	2247	2163	2120	870	773	750	3851	3863	3747	1715	1787	1685	5525	5167	5099	2593	2370	2430	6370	6026	6083	3287	3188	3112	7386	7205	7242	4210	4038	3912	77	79	77
								15840.1	75	86	75	2231	2163	2098	873	793	766	3855	3856	3741	1716	1829	1714	5482	5228	5177	2594	2399	2419	6416	6068	6098	3252	3144	3086	7412	7218	7291	4199	4084	3935	75	86	75
								15900.1	77	82	77	2270	2162	2104	862	768	756	3876	3860	3767	1697	1804	1667	5558	5194	5119	2617	2343	2421	6418	6137	6115	3287	3186	3149	7496	7235	7248	4197	4033	3890	77	82	77
								15960.1	76	75	78	2279	2141	2097	868	781	753	3886	3823	3772	1711	1812	1667	5515	5175	5131	2593	2399	2403	6475	6091	6137	3286	3184	3080	7425	7192	7318	4220	4072	3927	76	75	78
								16020.1	75	84	77	2274	2190	2106	865	773	749	3893	3878	3782	1692	1820	1661	5581	5208	5144	2591	2390	2407	6432	6103	6160	3357	3183	3088	7474	7277	7403	4231	4042	3884	75	84	77
								16080.1	77	83	73	2265	2158	2095	859	763	752	3916	3851	3803	1721	1827	1670	5616	5142	5152	2593	2415	2399	6559	6120	6166	3331	3188	3128	7546	7234	7331	4192	4101	3921	77	83	73
								16140.1	73	81	73	2283	2168	2154	854	777	759	3940	3890	3899	1726	1817	1693	5606	5232	5152	2568	2416	2430	6500	6138	6102	3342	3171	3086	7532	7262	7343	4267	4074	3891	73	81	73
								16200.1	72	84	76	2277	2190	2143	865	775	737	3981	3940	3805	1747	1853	1651	5634	5171	5194	2578	2391	2383	6530	6145	6155	3354	3202	3099	7523	7324	7304	4205	4111	3904	72	84	76
								16260.1	73	86	81	2257	2143	2142	858	798	749	3956	3972	3853	1735	1858	1682	5644	5199	5201	2636	2431	2413	6508	6166	6163	3290	3180	3099	7560	7306	7369	4227	4062	3894	73	86	81
								16320.1	75	86	77	2288	2213	2129	866	797	762	3937	3929	3825	1732	1834	1695	5628	5215	5156	2625	2404	2412	6577	6167	6214	3356	3230	3122	7620	7395	7387	4224	4058	3869	75	86	77
								16380.1	69	78	75	2328	2193	2113	863	775	763	3974	3913	3810	1739	1833	1660	5638	5293	5219	2582	2386	2416	6582	6142	6161	3334	3197	3096	7560	7405	7395	4208	4138	3860	69	78	75
								16440.1	72	77	77	2320	2196	2136	844	811	769	3993	3952	3848	1731	1823	1675	5695	5185	5185	2566	2402	2414	6512	6224	6169	3356	3187	3079	7573	7372	7396	4233	4108	3946	72	77	77
								16500.1	71	81	76	2312	2182	2169	879	792	755	3954	3945	3863	1727	1842	1692	5656	5278	5206	2586	2374	2423	6524	6236	6249	3330	3206	3085	7629	7413	7474	4213	4101	3898	71	81	76
								16560.1	78	81	79	2359	2190	2155	878	791	747	4003	4018	3883	1715	1826	1674	5674	5223	5223	2581	2413	2378	6570	6245	6180	3359	3229	3133	7579	7379	7330	4198	4078	3901	78	81	79
								16620.1	82	82	78	2316	2231	2178	859	785	760	4071	3937	3920	1723	1825	1703	5697	5240	5277	2545	2435	2384	6641	6266	6228	3322	3216	3092	7635	7432	7438	4176	4113	3882	82	82	78
								16680.1	70	76	80	2333	2199	2192	877	793	739	4002	4020	3871	1747	1836	1686	5665	5312	5276	2612	2398	2396	6599	6275	6280	3332	3205	3097	7696	7427	7517	4272	4052	3872	70	76	80
								16740.1	74	82	73	2329	2229	2185	872	775	744	3975	3984	3896	1702	1800	1676	5727	5323	5274	2551	2410	2425	6617	6308	6275	3365	3208	3114	7716	7501	7460	4293	4077	3847	74	82	73
								16800.1	75	80	74	2369	2205	2199	864	792	757	4070	3997	3956	1745	1826	1678	5712	5277	5322	2573	2439	2419	6635	6238	6268	3291	3184	3102	7658	7492	7482	4265	4100	3881	75	80	74
								16860.1	79	80	79	2371	2237	2194	866	806	743	4053	4068	3884	1758	1812	1679	5753	5249	5236	2539	2407	2407	6628	6245	6304	3289	3205	3084	7691	7431	7544	4246	4056	3907	79	80	79
								16920.1	81	91	77	2367	2213	2184	889	793	750	4071	3988	3908	1758	1834	1663	5784	5297	5267	2594	2410	2338	6611	6308	6232	3287	3259	3080	7762	7568	7509	4262	4071	3854	81	91	77
								16980.1	68	73	79	2361	2241	2209	878	797	742	4042	4059	3926	1761	1853	1673	5708	5346	5275	2589	2435	2388	6665	6336	6303	3320	3310	3125	7678	7479	7596	4237	4063	3917	68	73	79
								17040.1	70	89	75	2369	2206	2195	872	773	766	4052	4020	3976	1741	1804	1666	5791	5299	5332	2617	2425	2380	6670	6373	6268	3322	3297	3118	7790	7533	7599	4228	4122	3906	70	89	75
								17100.1	73	84	81	2368	2247	2204	866	794	754	4067	4023	3996	1735	1849	1681	5709	5403	5342	2563	2418	2411	6640	6349	6336	3309	3239	3077	7745	7559	7557	4243	4094	3893	73	84	81
								17160.1	74	74	69	2369	2285	2213	869	769	740	4018	4040	3966	1791	1783	1674	5825	5377	5353	2592	2426	2447	6650	6303	6314	3290	3295	3078	7756	7530	7548	4257	4114	3886	74	74	69
								17220.1	74	75	74	2358	2229	2236	863	782	723	4065	4034	3967	1755	1797	1669	5804	5444	5339	2564	2420	2463	6718	6407	6258	3280	3272	3059	7784	7526	7569	4282	4072	3926	74	75	74
								17280.1	74	85	78	2401	2246	2224	846	782	735	4078	4093	3947	1765	1800	1672	5822	5343	5377	2562	2420	2466	6689	6476	6390	3331	3311	3144	7806	7507	7580	4219	4130	3883	74	85	78
								17340.1	79	84	76	2442	2250	2212	865	800	741	4108	4041	3990	1739	1826	1663	5807	5366	5301	2552	2443	2471	6685	6391	6319	3340	3275	3094	7867	7546	7626	4271	4116	3907	79	84	76
								17400.1	78	86	78	2389	2263	2242	875	786	747	4151	4083	3971	1749	1816	1651	5816	5378	5441	2553	2416	2486	6738	6417	6354	3346	3312	3132	7797	7630	7644	4237	4067	3903	78	86	78
								17460.1	75	85	73	2418	2293	2236	857	795	728	4100	4045	3984	1767	1815	1679	5857	5445	5398	2527	2456	2436	6717	6390	6413	3340	3267	3084	7821	7582	7571	4230	4083	3869	75	85	73
								17520.1	76	83	71	2411	2234	2219	877	779	705	4149	4070	3980	1737	1828	1690	5836	5434	5398	2575	2426	2472	6770	6469	6382	3351	3241	3070	7808	7660	7654	4204	4085	3919	76	83	71
								17580.1	67	84	78	2397	2270	2247	874	798	769	4129	4110	3980	1744	1840	1682	5863	5484	5427	2591	2440	2469	6811	6441	6383	3328	3258	3098	7944	7634	7643	4204	4075	3878	67	84	78
								17640.1	71	84	78	2433	2305	2220	877	785	750	4125	4176	3962	1787	1832	1699	5872	5475	5463	2583	2388	2428	6764	6427	6408	3361	3309	3120	7872	7601	7727	4245	4072	3920	71	84	78
								17700.1	76	73	73	2421	2288	2267	881	802	735	4166	4074	3986	1764	1835	1680	5863	5476	5420	2554	2423	2461	6755	6488	6447	3335	3272	3082	7850	7595	7656	4228	4079	3915	76	73	73
								17760.1	76	88	75	2409	2360	2237	847	804	752	4164	4090	4029	1741	1803	1671	5856	5454	5466	2614	2397	2449	6799	6451	6430	3335	3258	3076	7910	7642	7630	4281	4073	3925	76	88	75
								17820.1	79	77	74	2425	2288	2275	880	789	746	4184	4097	4043	1789	1817	1689	5937	5434	5409	2569	2429	2436	6777	6453	6487	3339	3265	3070	7938	7669	7654	4226	4132	3859	79	77	74
								17880.1	75	83	76	2438	2299	2288	887	794	769	4188	4135	4041	1762	1835	1704	5914	5494	5466	2568	2419	2441	6841	6523	6533	3362	3273	3122	7866	7577	7674	4251	4125	3898	75	83	76
								17940.1	78	77	80	2438	2321	2296	875	782	773	4184	4143	4065	1761	1858	1695	5900	5505	5472	2550	2450	2418	6826	6434	6467	3356	3252	3112	7885	7663	7733	4197	4154	3953	78	77	80
								18000.1	80	81	81	2459	2345	2294	875	796	791	4189	4123	4091	1752	1848	1690	5964	5503	5469	2579	2432	2464	6873	6511	6481	3335	3249	3132	7915	7708	7756	4274	4107	3869	80	81	81

## Sheet: Supp Fig 11_2
								Figure	Supporting Figure SI11			Experiment performed with a Tecan Infinite M200
								Data	Fluorescence Units (a.u)			Triplicate
								[MetaCaspase], µM	4	4	4	4	4	4	4	4	4	4	4	4	4	4	4	4	4	4
								[Z-GRR-AMC], µM	10	10	10	20	20	20	30	30	30	40	40	40	50	50	50	0	0	0
								Time , s
								0	783	761	739	1700	1664	1620	2772	2632	2573	3552	3259	3207	4216	4209	4222	82	91	92
								60	766	725	711	1632	1633	1575	2651	2604	2482	3342	3148	3113	3996	4062	4093	82	91	87
								120	775	728	722	1604	1628	1564	2614	2561	2499	3346	3121	3130	4006	4032	4000	81	90	90
								180	787	737	719	1588	1644	1585	2646	2560	2434	3299	3115	3104	3983	3998	3987	81	90	96
								240	777	733	716	1631	1625	1552	2656	2546	2456	3293	3089	3092	3976	3998	3990	76	89	92
								300	792	734	705	1593	1688	1594	2659	2545	2437	3315	3145	3078	4003	3950	3967	81	94	89
								360	760	741	719	1623	1622	1597	2656	2553	2429	3346	3115	3110	4016	3984	3938	80	85	87
								420	784	744	739	1635	1679	1589	2627	2558	2454	3314	3154	3084	4025	3915	3992	84	88	80
								480	800	737	734	1636	1650	1585	2630	2583	2454	3322	3153	3149	4028	3956	3955	83	85	83
								540	798	762	747	1669	1677	1589	2664	2562	2448	3376	3177	3097	4056	3958	3960	85	82	83
								600	794	753	727	1659	1666	1595	2664	2554	2448	3354	3165	3145	4036	3994	3984	83	76	85
								660	789	765	749	1651	1675	1611	2663	2561	2454	3360	3150	3155	4082	4018	4000	80	81	85
								720	807	765	744	1655	1699	1631	2664	2610	2524	3386	3150	3162	4144	4055	4021	81	91	79
								780	792	774	774	1672	1679	1629	2711	2622	2474	3403	3197	3178	4104	3999	4044	79	90	90
								840	815	771	753	1693	1705	1616	2692	2602	2485	3388	3196	3157	4079	3985	4024	77	84	88
								900	812	801	780	1680	1711	1676	2693	2614	2512	3392	3236	3147	4094	4054	4048	84	84	90
								960	821	796	760	1715	1705	1667	2747	2612	2515	3426	3221	3215	4112	4068	4068	82	80	83
								1020	814	809	781	1697	1745	1662	2742	2646	2498	3445	3243	3145	4141	4062	4070	88	94	86
								1080	862	808	771	1730	1697	1659	2758	2642	2547	3420	3242	3221	4100	4058	4066	82	89	80
								1140	848	823	822	1729	1727	1699	2769	2655	2542	3478	3265	3208	4157	4065	4148	81	90	81
								1200	857	819	784	1725	1743	1698	2775	2667	2588	3480	3263	3229	4131	4119	4094	80	90	82
								1260	848	848	794	1769	1732	1689	2740	2668	2601	3478	3276	3243	4155	4114	4118	83	91	83
								1320	818	823	826	1748	1760	1708	2730	2684	2576	3526	3297	3244	4162	4152	4139	80	86	85
								1380	874	816	799	1765	1780	1710	2789	2713	2622	3530	3288	3282	4150	4140	4157	79	86	83
								1440	868	834	808	1749	1770	1715	2769	2682	2608	3548	3309	3295	4191	4132	4130	80	81	79
								1500	869	850	831	1750	1809	1754	2778	2725	2585	3532	3300	3289	4234	4137	4159	83	84	86
								1560	856	851	821	1773	1807	1756	2839	2711	2642	3575	3319	3335	4221	4149	4199	86	89	86
								1620	894	846	814	1796	1807	1758	2821	2689	2618	3598	3319	3269	4246	4162	4185	74	84	82
								1680	883	863	835	1822	1847	1751	2815	2767	2652	3588	3400	3302	4250	4214	4219	87	79	85
								1740	898	875	839	1823	1833	1774	2838	2737	2623	3634	3395	3313	4284	4203	4182	81	86	83
								1800	904	860	826	1842	1800	1796	2850	2737	2615	3597	3328	3367	4248	4163	4231	81	93	82
								1860	902	881	860	1821	1822	1757	2890	2758	2645	3576	3387	3350	4242	4201	4245	81	92	89
								1920	914	884	863	1797	1845	1795	2882	2712	2661	3628	3393	3379	4311	4241	4257	84	79	84
								1980	925	893	841	1860	1868	1806	2868	2820	2693	3643	3390	3405	4298	4270	4287	83	83	85
								2040	914	898	860	1856	1878	1826	2903	2806	2697	3646	3406	3368	4341	4274	4272	78	81	83
								2100	933	904	895	1854	1861	1825	2891	2803	2686	3622	3430	3379	4345	4298	4328	78	82	82
								2160	941	921	872	1864	1899	1809	2938	2845	2700	3681	3438	3424	4337	4299	4323	77	89	82
								2220	925	906	900	1897	1883	1846	2903	2860	2741	3694	3473	3420	4380	4315	4343	85	88	85
								2280	934	923	886	1880	1914	1859	2928	2829	2705	3706	3438	3478	4356	4364	4314	84	89	85
								2340	940	915	880	1906	1921	1835	2942	2833	2722	3698	3482	3450	4328	4382	4413	75	79	84
								2400	975	940	884	1908	1901	1845	2980	2874	2744	3750	3502	3467	4402	4333	4399	77	86	78
								2460	934	935	899	1958	1902	1851	3010	2880	2795	3734	3496	3498	4391	4371	4329	74	80	88
								2520	956	961	915	1904	1918	1871	2990	2919	2777	3711	3499	3449	4432	4373	4384	76	84	79
								2580	972	941	913	1953	1942	1912	2966	2883	2794	3740	3529	3515	4441	4366	4383	74	86	77
								2640	970	944	926	1953	1946	1872	2964	2866	2783	3749	3543	3510	4436	4371	4419	73	86	79
								2700	970	952	934	1951	1978	1904	3011	2863	2843	3789	3548	3568	4444	4468	4442	76	85	84
								2760	983	952	939	1977	1966	1915	3070	2933	2795	3825	3557	3532	4438	4471	4466	82	85	77
								2820	1002	967	923	1975	1994	1914	3032	2929	2844	3778	3548	3512	4482	4440	4441	85	92	77
								2880	1012	974	956	1982	1990	1936	3031	2911	2828	3807	3560	3561	4523	4441	4490	79	85	80
								2940	976	973	965	2007	1993	1952	3092	2980	2860	3859	3595	3578	4464	4473	4532	78	83	78
								3000	997	1002	966	1974	2047	1973	3087	2930	2878	3819	3648	3597	4513	4548	4433	83	87	88
								3060	1017	1003	963	1998	2040	1940	3084	2995	2888	3842	3615	3574	4540	4529	4506	74	80	80
								3120	1008	990	940	2041	2021	1958	3088	3008	2895	3865	3681	3613	4529	4547	4534	87	87	83
								3180	1010	1004	975	2022	2029	1998	3100	3006	2912	3896	3679	3621	4595	4529	4556	80	86	78
								3240	1022	1017	997	2056	2046	1980	3116	3013	2908	3899	3689	3638	4597	4539	4578	80	80	81
								3300	1054	996	979	2041	2043	1979	3113	3048	2904	3953	3647	3660	4591	4563	4548	81	81	85
								3360	1035	1025	994	2027	2075	1978	3142	3049	2942	3903	3670	3640	4588	4586	4566	84	83	76
								3420	1065	1023	993	2055	2086	2002	3173	3025	2920	3898	3689	3659	4635	4614	4593	86	88	80
								3480	1061	1047	992	2065	2069	2018	3181	3030	2933	3969	3750	3650	4643	4606	4607	76	87	79
								3540	1066	1038	1024	2069	2079	2021	3149	3072	2963	3987	3734	3670	4590	4600	4636	76	87	80
								3600	1088	1031	1015	2098	2108	2045	3160	3046	2976	3953	3723	3710	4664	4641	4599	81	87	79
								3660	1078	1031	1009	2100	2111	2004	3215	3141	3008	3940	3753	3763	4663	4662	4649	81	83	81
								3720	1061	1027	1024	2113	2127	2048	3193	3142	3005	4004	3728	3739	4660	4620	4666	80	85	81
								3780	1086	1052	1042	2092	2140	2070	3208	3126	3052	4015	3742	3743	4718	4653	4719	77	80	80
								3840	1073	1051	1020	2144	2146	2046	3218	3148	3029	3994	3809	3765	4664	4675	4729	83	82	91
								3900	1106	1053	1032	2147	2140	2083	3252	3153	2981	4009	3799	3727	4732	4672	4703	71	88	83
								3960	1120	1082	1038	2157	2157	2101	3282	3160	3043	4047	3773	3755	4760	4680	4736	82	89	77
								4020	1127	1090	1034	2154	2149	2080	3205	3137	3017	4096	3826	3760	4782	4727	4766	75	86	80
								4080	1123	1097	1063	2164	2181	2161	3292	3176	3051	4089	3858	3768	4783	4717	4762	71	83	80
								4140	1128	1081	1073	2176	2196	2146	3316	3158	3082	4046	3865	3828	4842	4774	4810	70	81	80
								4200	1121	1099	1067	2198	2193	2145	3349	3176	3124	4129	3864	3777	4808	4726	4781	77	77	83
								4260	1156	1123	1075	2209	2214	2129	3315	3210	3106	4056	3885	3856	4831	4782	4800	77	87	76
								4320	1141	1123	1070	2193	2212	2144	3303	3218	3068	4146	3894	3845	4842	4786	4833	76	85	82
								4380	1141	1134	1088	2218	2199	2173	3369	3197	3142	4121	3874	3881	4875	4786	4777	75	87	78
								4440	1146	1126	1073	2230	2248	2170	3366	3254	3159	4119	3901	3839	4852	4812	4908	74	87	83
								4500	1175	1138	1096	2256	2249	2208	3388	3229	3131	4147	3943	3908	4804	4836	4939	86	81	89
								4560	1162	1137	1110	2260	2246	2156	3375	3223	3128	4161	3907	3898	4942	4871	4854	82	88	82
								4620	1170	1166	1103	2280	2251	2218	3382	3236	3170	4174	3949	3903	4872	4828	4933	83	86	76
								4680	1187	1170	1122	2278	2245	2208	3450	3297	3172	4162	3988	3930	4970	4911	4926	70	87	84
								4740	1143	1142	1113	2260	2315	2196	3413	3318	3179	4202	3974	3940	4959	4884	4935	78	84	78
								4800	1151	1133	1130	2250	2320	2200	3423	3313	3225	4266	3961	3962	4951	4885	4932	81	82	83
								4860	1186	1162	1155	2278	2290	2183	3416	3300	3208	4194	4014	3954	4933	4935	4951	75	88	73
								4920	1207	1179	1110	2298	2307	2232	3473	3322	3216	4231	4038	3937	4931	4927	4992	77	78	79
								4980	1196	1167	1140	2294	2321	2240	3454	3332	3231	4205	4008	3958	4987	4911	5044	80	85	82
								5040	1227	1191	1163	2303	2315	2245	3458	3308	3242	4199	3954	4008	4973	4967	4972	79	84	81
								5100	1226	1189	1161	2333	2306	2257	3489	3347	3258	4287	4060	3979	4969	4979	5039	73	82	81
								5160	1222	1175	1203	2295	2383	2290	3480	3354	3237	4229	4076	4016	5047	4967	4981	85	80	82
								5220	1217	1206	1163	2324	2329	2278	3495	3341	3250	4242	4078	4037	5039	4984	5012	84	83	79
								5280	1254	1198	1169	2333	2355	2299	3497	3323	3342	4281	4072	4041	4991	4980	5054	80	87	82
								5340	1229	1220	1175	2378	2369	2307	3478	3417	3278	4326	4056	4080	5093	5009	5023	82	84	83
								5400	1236	1228	1197	2341	2370	2310	3542	3413	3297	4351	4088	4044	5126	4994	5089	77	85	82
								5460	1260	1208	1181	2388	2412	2326	3551	3386	3329	4306	4107	4057	5083	5022	5073	72	89	82
								5520	1265	1239	1203	2385	2409	2327	3588	3396	3319	4336	4137	4109	5121	5051	5085	78	87	85
								5580	1281	1249	1216	2383	2449	2321	3573	3421	3336	4345	4101	4081	5131	5051	5174	74	83	80
								5640	1254	1224	1189	2401	2413	2353	3557	3414	3318	4371	4117	4083	5110	5032	5119	73	74	76
								5700	1268	1237	1206	2408	2408	2347	3580	3466	3366	4316	4174	4066	5162	5116	5128	81	84	77
								5760	1284	1245	1244	2436	2446	2345	3601	3436	3360	4360	4161	4088	5162	5123	5158	77	80	81
								5820	1289	1268	1215	2444	2475	2367	3624	3495	3376	4357	4136	4159	5186	5163	5178	78	87	80
								5880	1299	1284	1225	2434	2432	2362	3623	3498	3397	4363	4169	4145	5176	5106	5204	75	76	78
								5940	1299	1243	1228	2437	2477	2383	3659	3463	3348	4364	4220	4173	5163	5121	5178	78	84	81
								6000	1304	1282	1232	2465	2440	2382	3637	3494	3382	4401	4224	4193	5265	5116	5168	76	85	76
								6060	1321	1281	1237	2459	2461	2343	3657	3538	3378	4413	4183	4218	5248	5146	5224	75	88	84
								6120	1316	1253	1248	2483	2487	2387	3647	3551	3468	4394	4256	4143	5230	5128	5191	81	83	77
								6180	1344	1273	1273	2456	2495	2368	3666	3536	3414	4454	4272	4198	5232	5168	5244	78	83	84
								6240.1	1313	1285	1265	2497	2517	2423	3709	3518	3449	4461	4220	4223	5268	5258	5286	79	76	80
								6300	1316	1290	1288	2486	2492	2435	3695	3543	3448	4468	4231	4185	5253	5183	5290	78	81	83
								6360	1322	1314	1257	2552	2528	2423	3682	3558	3454	4503	4247	4247	5326	5208	5295	73	89	77
								6420	1379	1332	1274	2523	2491	2443	3747	3566	3478	4552	4262	4240	5237	5219	5263	84	86	81
								6480	1377	1327	1268	2555	2533	2445	3723	3590	3483	4556	4295	4283	5335	5196	5318	80	82	83
								6540	1376	1321	1280	2519	2538	2492	3766	3596	3525	4540	4298	4271	5332	5277	5301	75	85	85
								6600	1365	1341	1301	2530	2546	2476	3770	3585	3551	4516	4298	4309	5330	5287	5324	80	82	78
								6660	1375	1311	1296	2542	2579	2451	3760	3590	3510	4551	4310	4303	5364	5344	5391	77	83	91
								6720	1365	1340	1297	2539	2588	2485	3789	3634	3494	4605	4378	4268	5379	5348	5319	75	83	84
								6780	1389	1320	1290	2595	2607	2477	3787	3620	3518	4563	4384	4347	5359	5278	5307	77	81	79
								6840	1369	1329	1322	2581	2585	2495	3802	3656	3523	4574	4375	4350	5415	5280	5329	73	87	75
								6900	1378	1357	1278	2581	2594	2533	3851	3640	3557	4612	4359	4382	5380	5315	5375	66	87	78
								6960	1396	1362	1311	2581	2591	2534	3867	3653	3565	4599	4357	4360	5431	5335	5354	79	85	79
								7020	1406	1345	1341	2621	2615	2507	3838	3669	3588	4610	4379	4359	5436	5397	5373	79	81	81
								7080	1396	1383	1343	2618	2642	2524	3876	3665	3616	4634	4416	4387	5448	5423	5416	72	86	85
								7140	1418	1377	1334	2659	2606	2508	3819	3656	3608	4667	4432	4399	5471	5366	5390	82	85	79
								7200	1412	1359	1335	2609	2636	2536	3897	3686	3609	4662	4431	4410	5522	5395	5411	78	75	82
								7260	1392	1389	1347	2645	2642	2597	3918	3711	3599	4740	4416	4427	5506	5422	5443	85	83	80
								7320	1455	1406	1363	2675	2693	2528	3889	3733	3624	4642	4512	4434	5530	5344	5450	73	84	81
								7380	1402	1403	1368	2703	2673	2601	3858	3749	3657	4688	4445	4434	5539	5465	5471	76	80	76
								7440	1423	1395	1356	2665	2646	2574	3911	3752	3626	4700	4495	4487	5556	5425	5522	76	83	79
								7500	1474	1384	1381	2704	2654	2589	3976	3759	3630	4691	4446	4447	5519	5443	5455	76	81	84
								7560.1	1446	1395	1371	2693	2676	2611	3982	3753	3689	4732	4533	4496	5511	5447	5544	74	83	81
								7620	1469	1413	1405	2701	2650	2651	3957	3766	3663	4759	4475	4513	5560	5472	5533	79	83	77
								7680	1465	1419	1384	2703	2710	2642	3961	3798	3679	4739	4531	4495	5600	5474	5520	70	83	82
								7740.1	1475	1429	1378	2692	2698	2630	3978	3791	3716	4781	4499	4512	5660	5520	5600	78	72	84
								7800	1482	1429	1393	2734	2716	2653	3986	3807	3750	4750	4521	4554	5587	5530	5587	79	82	83
								7860	1478	1443	1394	2753	2700	2659	3985	3795	3720	4792	4512	4529	5572	5540	5570	77	83	76
								7920.1	1484	1430	1416	2752	2732	2651	4012	3780	3696	4846	4562	4524	5633	5574	5606	78	88	77
								7980.1	1495	1438	1406	2739	2745	2651	4028	3863	3703	4852	4563	4602	5591	5550	5542	77	81	79
								8040	1499	1465	1449	2748	2767	2655	4041	3830	3760	4838	4588	4603	5703	5614	5589	78	82	74
								8100	1512	1475	1420	2771	2769	2695	4078	3808	3779	4875	4594	4598	5713	5586	5612	76	88	77
								8160	1502	1466	1422	2760	2754	2659	4071	3826	3821	4864	4668	4582	5672	5606	5644	80	84	76
								8220	1520	1476	1465	2811	2798	2693	4055	3879	3785	4928	4606	4605	5664	5665	5613	77	80	76
								8280	1521	1452	1453	2837	2775	2712	4071	3893	3756	4917	4677	4605	5726	5669	5659	74	83	80
								8340	1551	1476	1472	2806	2786	2686	4075	3908	3852	4875	4728	4633	5763	5644	5662	77	84	78
								8400	1538	1473	1435	2784	2793	2726	4059	3920	3812	4932	4696	4637	5792	5688	5651	79	79	77
								8460	1541	1468	1440	2841	2812	2727	4097	3946	3829	4908	4707	4686	5757	5661	5741	81	84	79
								8520	1526	1488	1461	2822	2821	2720	4148	3896	3816	4950	4683	4619	5804	5726	5684	78	87	81
								8580	1550	1520	1468	2844	2800	2733	4096	3898	3856	5013	4719	4692	5734	5714	5726	74	85	74
								8640	1567	1512	1475	2893	2848	2784	4144	3957	3856	4968	4721	4716	5823	5707	5798	72	79	70
								8700	1569	1521	1491	2885	2856	2765	4207	3936	3831	4989	4721	4696	5770	5760	5767	81	83	86
								8760	1585	1513	1500	2862	2880	2772	4139	3980	3861	4982	4765	4726	5863	5795	5781	75	79	85
								8820	1601	1499	1525	2850	2883	2789	4124	3964	3872	5005	4797	4695	5837	5777	5790	74	84	76
								8880.1	1562	1515	1508	2920	2907	2785	4189	4021	3922	5036	4748	4697	5893	5763	5855	82	85	81
								8940	1566	1567	1491	2922	2878	2803	4203	3990	3910	5022	4836	4767	5890	5782	5887	78	78	81
								9000	1591	1532	1528	2898	2872	2804	4214	4048	3897	5004	4787	4755	5896	5856	5813	71	81	79
								9060.1	1574	1520	1528	2922	2902	2800	4233	3985	3911	5051	4845	4729	5869	5852	5839	75	83	84
								9120	1609	1580	1508	2919	2915	2818	4196	4026	3947	5059	4854	4752	5930	5755	5788	82	86	79
								9180	1603	1559	1505	2933	2889	2833	4247	4011	3943	5098	4788	4804	5921	5749	5795	73	81	80
								9240	1614	1550	1505	2926	2931	2848	4242	4018	3950	5076	4837	4750	5922	5883	5906	76	85	77
								9300	1605	1557	1513	2946	2914	2838	4244	4062	3952	5135	4817	4834	6000	5840	5877	77	86	74
								9360	1625	1574	1544	2961	2948	2870	4312	4087	3964	5114	4889	4802	5979	5846	5869	76	81	78
								9420	1625	1558	1541	2989	2971	2861	4269	4036	3985	5158	4893	4827	6046	5887	5923	73	85	75
								9480	1606	1604	1550	2996	2969	2862	4302	4093	4002	5129	4864	4851	6007	5861	5907	75	82	79
								9540	1659	1596	1574	2990	2961	2835	4279	4126	3975	5162	4913	4899	5963	5976	5962	72	82	76
								9600	1655	1609	1547	2985	2976	2904	4346	4135	3999	5150	4892	4878	5973	5912	5918	78	78	77
								9660	1632	1606	1577	3015	2988	2919	4317	4081	4028	5204	4879	4862	6010	5929	5963	72	81	80
								9720	1658	1602	1550	2992	3013	2901	4370	4075	4036	5164	4939	4872	6098	5931	5934	72	86	75
								9780.1	1647	1586	1572	3011	3049	2880	4343	4203	4015	5155	4954	4871	6031	5915	6011	72	83	74
								9840	1670	1627	1569	3040	3012	2898	4364	4145	4040	5164	4978	4901	6054	5971	5960	80	82	78
								9900.1	1665	1601	1571	3087	3016	2954	4376	4109	4058	5235	4981	4903	6082	5937	6021	75	83	83
								9960.1	1669	1647	1594	3057	3004	2944	4418	4136	4074	5172	4958	4939	6070	5981	6090	77	84	81
								10020	1701	1635	1590	3026	3050	2933	4424	4157	4073	5246	5004	4853	6089	5950	6029	76	87	83
								10080	1694	1652	1608	3053	3072	2941	4394	4146	4142	5254	4949	4962	6077	6055	6030	73	84	84
								10140.1	1683	1626	1614	3056	3048	2913	4442	4251	4098	5316	5017	4983	6069	6053	6047	78	80	82
								10200.1	1701	1628	1606	3092	3073	2974	4392	4244	4126	5253	5039	4964	6141	6069	6046	79	80	74
								10260.1	1724	1662	1601	3041	3073	2990	4475	4234	4127	5289	4992	4939	6110	6068	6109	82	79	77
								10320.1	1760	1690	1668	3102	3084	3009	4494	4253	4109	5311	5065	4971	6154	6045	6062	70	76	79
								10380	1725	1650	1619	3074	3089	3019	4422	4253	4166	5298	5038	4928	6189	6118	6115	79	81	77
								10440.1	1746	1663	1616	3150	3043	3013	4422	4257	4210	5321	5012	4961	6203	6068	6104	73	83	75
								10500.1	1709	1660	1641	3119	3129	3021	4447	4267	4215	5358	5055	5010	6228	6096	6143	79	86	79
								10560.1	1719	1688	1658	3137	3140	3012	4509	4235	4191	5309	5080	5055	6203	6104	6086	76	80	80
								10620	1704	1676	1629	3128	3143	3031	4521	4253	4207	5331	5086	5054	6278	6186	6157	80	86	76
								10680.1	1737	1698	1655	3152	3150	3037	4516	4298	4222	5368	5066	5058	6297	6122	6182	77	76	80
								10740.1	1759	1672	1649	3104	3128	3061	4575	4311	4183	5361	5097	5090	6270	6127	6220	75	85	82
								10800.1	1753	1722	1664	3143	3141	3050	4539	4277	4210	5399	5194	5065	6217	6135	6225	78	81	79
								10860.1	1800	1685	1662	3147	3188	3077	4556	4307	4191	5399	5110	5123	6299	6116	6205	77	82	78
								10920.1	1774	1717	1665	3183	3147	3062	4619	4320	4261	5456	5185	5106	6302	6155	6207	81	76	74
								10980.1	1749	1750	1681	3154	3151	3042	4571	4325	4246	5414	5198	5117	6309	6163	6246	83	78	78
								11040.1	1770	1727	1684	3181	3188	3119	4640	4320	4222	5454	5163	5190	6334	6172	6293	75	81	80
								11100.1	1825	1723	1687	3201	3179	3094	4611	4375	4264	5463	5218	5121	6296	6292	6263	78	82	77
								11160.1	1793	1751	1685	3176	3172	3102	4577	4334	4269	5463	5235	5163	6357	6241	6331	77	79	79
								11220.1	1795	1737	1703	3203	3223	3081	4656	4347	4308	5511	5183	5189	6440	6238	6261	75	79	81
								11280.1	1829	1718	1705	3218	3197	3140	4608	4428	4283	5497	5238	5154	6363	6229	6279	75	80	77
								11340.1	1810	1754	1699	3246	3232	3141	4677	4405	4307	5536	5256	5190	6358	6278	6356	80	85	77
								11400.1	1807	1768	1715	3224	3160	3088	4718	4409	4325	5516	5305	5181	6435	6294	6303	75	85	76
								11460.1	1814	1753	1712	3222	3229	3187	4660	4361	4338	5589	5272	5224	6352	6335	6319	77	86	74
								11520.1	1831	1749	1690	3294	3268	3150	4719	4396	4363	5534	5337	5263	6421	6312	6364	75	76	82
								11580.1	1856	1784	1712	3330	3194	3152	4717	4460	4372	5525	5322	5266	6433	6295	6362	72	86	83
								11640.1	1839	1790	1719	3278	3264	3230	4712	4422	4423	5613	5309	5261	6470	6428	6325	76	81	77
								11700.1	1868	1794	1747	3288	3302	3158	4706	4506	4320	5620	5300	5299	6453	6363	6461	74	81	73
								11760.1	1821	1811	1757	3314	3284	3174	4737	4508	4399	5602	5333	5263	6438	6361	6468	73	77	77
								11820.1	1858	1797	1747	3303	3296	3155	4704	4411	4377	5598	5356	5372	6515	6405	6469	72	84	80
								11880.1	1878	1788	1737	3310	3297	3190	4726	4464	4417	5593	5324	5316	6502	6428	6430	68	81	78
								11940.1	1871	1786	1762	3315	3367	3198	4795	4444	4402	5668	5388	5332	6546	6446	6453	72	86	79
								12000.1	1874	1808	1743	3348	3341	3241	4757	4543	4467	5619	5372	5339	6531	6447	6425	72	88	78
								12060.1	1893	1826	1795	3324	3302	3255	4808	4472	4441	5637	5376	5339	6602	6451	6461	77	84	75
								12120.1	1906	1817	1776	3328	3314	3235	4824	4508	4468	5671	5436	5345	6601	6490	6431	73	77	74
								12180.1	1904	1813	1758	3386	3310	3261	4870	4564	4450	5669	5408	5407	6605	6486	6488	80	81	78
								12240.1	1898	1830	1808	3389	3346	3254	4842	4552	4445	5701	5418	5430	6623	6460	6475	77	79	77
								12300.1	1887	1811	1782	3399	3399	3259	4801	4543	4484	5673	5400	5381	6677	6476	6471	71	80	82
								12360.1	1927	1843	1802	3367	3370	3267	4882	4508	4482	5702	5448	5385	6631	6494	6537	75	78	76
								12420.1	1920	1853	1779	3413	3372	3269	4838	4544	4509	5717	5410	5344	6670	6545	6576	71	83	79
								12480.1	1951	1878	1785	3395	3420	3273	4911	4644	4544	5741	5470	5415	6661	6506	6565	75	81	78
								12540.1	1950	1848	1800	3379	3405	3329	4914	4559	4490	5747	5481	5478	6613	6518	6548	76	75	78
								12600.1	1931	1864	1830	3417	3399	3285	4890	4573	4503	5747	5465	5410	6667	6509	6582	74	79	80
								12660.1	1909	1865	1853	3480	3414	3336	4910	4674	4512	5786	5429	5474	6648	6570	6632	76	79	79
								12720.1	1935	1868	1835	3450	3433	3317	4927	4634	4537	5812	5522	5489	6782	6542	6559	79	80	79
								12780.1	1934	1876	1805	3430	3397	3309	4978	4573	4582	5860	5506	5442	6739	6568	6613	73	83	78
								12840.1	1960	1873	1869	3409	3409	3369	4934	4674	4584	5843	5518	5523	6714	6591	6618	76	80	75
								12900.1	1976	1887	1830	3493	3414	3363	4894	4672	4619	5810	5531	5524	6720	6590	6593	77	84	75
								12960.1	1987	1899	1871	3466	3416	3342	4938	4625	4580	5801	5490	5537	6736	6573	6641	72	80	73
								13020.1	1963	1890	1868	3449	3465	3344	4967	4702	4546	5813	5509	5490	6797	6621	6697	79	82	75
								13080.1	1951	1913	1873	3527	3522	3383	5013	4659	4589	5843	5636	5509	6817	6649	6711	76	76	78
								13140.1	1993	1903	1848	3503	3475	3337	4983	4730	4657	5906	5555	5480	6811	6602	6672	77	82	78
								13200.1	2013	1937	1867	3524	3511	3357	5044	4721	4625	5878	5632	5560	6791	6685	6729	80	84	78
								13260.1	2015	1933	1858	3545	3493	3415	5024	4704	4645	5859	5612	5607	6904	6717	6717	78	88	76
								13320.1	2017	1943	1869	3505	3509	3426	4983	4687	4667	5918	5650	5568	6818	6698	6683	68	80	80
								13380.1	1981	1956	1856	3556	3520	3460	5053	4749	4663	5877	5617	5552	6791	6749	6710	76	88	70
								13440.1	2006	1955	1876	3529	3554	3419	5096	4739	4655	5925	5674	5637	6872	6761	6761	79	86	76
								13500.1	2007	1943	1904	3561	3514	3425	5068	4768	4658	5951	5648	5596	6929	6735	6752	76	80	77
								13560.1	2042	1947	1908	3576	3484	3403	5078	4719	4714	5964	5685	5608	6921	6724	6811	77	80	82
								13620.1	2020	1933	1891	3557	3521	3486	5087	4736	4728	5964	5705	5628	6935	6792	6816	72	85	78
								13680.1	2004	1957	1899	3576	3523	3456	5088	4789	4757	5997	5655	5679	6997	6805	6824	78	73	77
								13740.1	2032	1959	1901	3642	3535	3471	5128	4737	4770	5997	5679	5632	6873	6740	6806	69	82	73
								13800.1	2064	1955	1912	3602	3575	3428	5184	4822	4738	6007	5678	5654	6979	6806	6765	80	82	79
								13860.1	2081	1975	1943	3636	3596	3517	5127	4839	4760	6016	5686	5665	7016	6790	6888	70	74	73
								13920.1	2081	2005	1925	3593	3554	3499	5156	4777	4754	6019	5811	5705	7008	6815	6863	75	87	75
								13980.1	2059	1970	1931	3610	3550	3493	5157	4801	4774	6047	5708	5680	6988	6846	6938	74	80	77
								14040.1	2084	1973	1976	3632	3588	3478	5179	4804	4802	5999	5749	5675	6926	6819	6892	75	81	75
								14100.1	2078	1962	1951	3614	3591	3550	5199	4848	4831	6048	5712	5726	7030	6897	6873	73	84	73
								14160.1	2069	2007	1938	3666	3639	3558	5214	4883	4799	6138	5817	5812	7037	6887	6908	74	84	80
								14220.1	2063	1976	1965	3650	3608	3541	5173	4870	4826	6139	5815	5745	7067	6903	6953	80	78	74
								14280.1	2081	1990	1981	3688	3599	3514	5228	4884	4818	6133	5786	5781	7074	6908	6948	77	80	75
								14340.1	2094	1977	1963	3635	3649	3557	5254	4879	4879	6138	5817	5777	7091	6869	6950	81	81	83
								14400.1	2110	2030	1972	3701	3596	3563	5266	4904	4821	6137	5845	5785	7095	6939	6969	73	75	71
								14460.1	2101	2020	1965	3677	3700	3559	5266	4872	4872	6120	5828	5759	7102	6939	6962	72	83	80
								14520.1	2105	1996	1998	3699	3669	3542	5351	4852	4904	6196	5852	5801	7148	6946	6956	71	84	74
								14580.1	2101	2004	1998	3707	3647	3573	5301	4933	4875	6149	5849	5798	7166	6998	6991	79	81	77
								14640.1	2157	2051	1994	3689	3687	3605	5328	4898	4896	6164	5834	5844	7165	6985	7047	78	81	77
								14700.1	2110	2018	2026	3728	3685	3610	5265	5003	4899	6188	5877	5786	7180	7019	7043	77	85	74
								14760.1	2157	2047	2013	3788	3685	3660	5312	5008	4900	6204	5902	5841	7154	7011	7095	77	77	73
								14820.1	2150	2063	2056	3767	3652	3625	5331	5008	4885	6231	5880	5821	7163	7048	7056	72	82	71
								14880.1	2144	2071	2033	3744	3729	3645	5285	4980	4903	6221	5962	5886	7205	6991	7089	73	81	78
								14940.1	2194	2055	2042	3730	3736	3670	5385	5045	4897	6253	5969	5903	7324	7034	7091	78	83	71
								15000.1	2178	2066	2036	3736	3756	3633	5384	5016	4909	6233	5910	5900	7242	7034	7083	73	87	70
								15060.1	2174	2074	2043	3780	3720	3656	5392	5035	4939	6308	5962	5982	7292	7104	7149	77	87	73
								15120.1	2171	2063	2040	3877	3789	3646	5374	5003	4953	6208	5926	5927	7314	7070	7108	71	79	77
								15180.1	2175	2084	2045	3830	3781	3689	5412	5011	5015	6291	6006	5961	7268	7066	7183	80	82	75
								15240.1	2181	2094	2066	3817	3834	3645	5426	5045	4993	6310	6008	5985	7299	7190	7196	73	83	76
								15300.1	2178	2094	2066	3819	3759	3685	5411	5080	4998	6315	6049	5936	7319	7137	7159	73	85	73
								15360.1	2174	2099	2081	3801	3798	3673	5482	5144	5034	6274	6006	5949	7311	7100	7166	79	79	76
								15420.1	2204	2126	2048	3807	3821	3687	5409	5065	5012	6389	6020	5923	7334	7195	7166	78	77	72
								15480.1	2218	2098	2067	3852	3789	3684	5388	5047	5024	6326	6013	5992	7353	7145	7243	72	76	74
								15540.1	2226	2109	2068	3811	3825	3732	5436	5096	5048	6379	6041	6037	7404	7159	7257	78	78	80
								15600.1	2225	2118	2092	3884	3847	3704	5479	5088	5011	6428	6106	6004	7342	7213	7149	75	74	77
								15660.1	2198	2123	2070	3858	3844	3737	5463	5112	5096	6449	6067	6066	7436	7196	7250	71	81	78
								15720.1	2240	2148	2099	3847	3881	3726	5521	5127	5104	6455	6095	6069	7423	7161	7261	73	78	70
								15780.1	2247	2163	2120	3851	3863	3747	5525	5167	5099	6370	6026	6083	7386	7205	7242	77	79	77
								15840.1	2231	2163	2098	3855	3856	3741	5482	5228	5177	6416	6068	6098	7412	7218	7291	75	86	75
								15900.1	2270	2162	2104	3876	3860	3767	5558	5194	5119	6418	6137	6115	7496	7235	7248	77	82	77
								15960.1	2279	2141	2097	3886	3823	3772	5515	5175	5131	6475	6091	6137	7425	7192	7318	76	75	78
								16020.1	2274	2190	2106	3893	3878	3782	5581	5208	5144	6432	6103	6160	7474	7277	7403	75	84	77
								16080.1	2265	2158	2095	3916	3851	3803	5616	5142	5152	6559	6120	6166	7546	7234	7331	77	83	73
								16140.1	2283	2168	2154	3940	3890	3899	5606	5232	5152	6500	6138	6102	7532	7262	7343	73	81	73
								16200.1	2277	2190	2143	3981	3940	3805	5634	5171	5194	6530	6145	6155	7523	7324	7304	72	84	76
								16260.1	2257	2143	2142	3956	3972	3853	5644	5199	5201	6508	6166	6163	7560	7306	7369	73	86	81
								16320.1	2288	2213	2129	3937	3929	3825	5628	5215	5156	6577	6167	6214	7620	7395	7387	75	86	77
								16380.1	2328	2193	2113	3974	3913	3810	5638	5293	5219	6582	6142	6161	7560	7405	7395	69	78	75
								16440.1	2320	2196	2136	3993	3952	3848	5695	5185	5185	6512	6224	6169	7573	7372	7396	72	77	77
								16500.1	2312	2182	2169	3954	3945	3863	5656	5278	5206	6524	6236	6249	7629	7413	7474	71	81	76
								16560.1	2359	2190	2155	4003	4018	3883	5674	5223	5223	6570	6245	6180	7579	7379	7330	78	81	79
								16620.1	2316	2231	2178	4071	3937	3920	5697	5240	5277	6641	6266	6228	7635	7432	7438	82	82	78
								16680.1	2333	2199	2192	4002	4020	3871	5665	5312	5276	6599	6275	6280	7696	7427	7517	70	76	80
								16740.1	2329	2229	2185	3975	3984	3896	5727	5323	5274	6617	6308	6275	7716	7501	7460	74	82	73
								16800.1	2369	2205	2199	4070	3997	3956	5712	5277	5322	6635	6238	6268	7658	7492	7482	75	80	74
								16860.1	2371	2237	2194	4053	4068	3884	5753	5249	5236	6628	6245	6304	7691	7431	7544	79	80	79
								16920.1	2367	2213	2184	4071	3988	3908	5784	5297	5267	6611	6308	6232	7762	7568	7509	81	91	77
								16980.1	2361	2241	2209	4042	4059	3926	5708	5346	5275	6665	6336	6303	7678	7479	7596	68	73	79
								17040.1	2369	2206	2195	4052	4020	3976	5791	5299	5332	6670	6373	6268	7790	7533	7599	70	89	75
								17100.1	2368	2247	2204	4067	4023	3996	5709	5403	5342	6640	6349	6336	7745	7559	7557	73	84	81
								17160.1	2369	2285	2213	4018	4040	3966	5825	5377	5353	6650	6303	6314	7756	7530	7548	74	74	69
								17220.1	2358	2229	2236	4065	4034	3967	5804	5444	5339	6718	6407	6258	7784	7526	7569	74	75	74
								17280.1	2401	2246	2224	4078	4093	3947	5822	5343	5377	6689	6476	6390	7806	7507	7580	74	85	78
								17340.1	2442	2250	2212	4108	4041	3990	5807	5366	5301	6685	6391	6319	7867	7546	7626	79	84	76
								17400.1	2389	2263	2242	4151	4083	3971	5816	5378	5441	6738	6417	6354	7797	7630	7644	78	86	78
								17460.1	2418	2293	2236	4100	4045	3984	5857	5445	5398	6717	6390	6413	7821	7582	7571	75	85	73
								17520.1	2411	2234	2219	4149	4070	3980	5836	5434	5398	6770	6469	6382	7808	7660	7654	76	83	71
								17580.1	2397	2270	2247	4129	4110	3980	5863	5484	5427	6811	6441	6383	7944	7634	7643	67	84	78
								17640.1	2433	2305	2220	4125	4176	3962	5872	5475	5463	6764	6427	6408	7872	7601	7727	71	84	78
								17700.1	2421	2288	2267	4166	4074	3986	5863	5476	5420	6755	6488	6447	7850	7595	7656	76	73	73
								17760.1	2409	2360	2237	4164	4090	4029	5856	5454	5466	6799	6451	6430	7910	7642	7630	76	88	75
								17820.1	2425	2288	2275	4184	4097	4043	5937	5434	5409	6777	6453	6487	7938	7669	7654	79	77	74
								17880.1	2438	2299	2288	4188	4135	4041	5914	5494	5466	6841	6523	6533	7866	7577	7674	75	83	76
								17940.1	2438	2321	2296	4184	4143	4065	5900	5505	5472	6826	6434	6467	7885	7663	7733	78	77	80
								18000.1	2459	2345	2294	4189	4123	4091	5964	5503	5469	6873	6511	6481	7915	7708	7756	80	81	81

## Sheet: Supp Fig 11_3
					Rate, Fluoresence.min-1
				[Z-GRR-AMC], µM	Day 0	Day 8	Chemical Hydrolysis
				0	0	0	0
				10	0.0226	0.0962	0.0078
				10	0.0162	0.0894	0.0107
				10	0.0226	0.0886	0.0095
				20	0.0343	0.151	0.0119
				20	0.0278	0.1474	0.0069
				20	0.0314	0.1428	0.0135
				30	0.0422	0.1892	0.0129
				30	0.0351	0.1726	0.0176
				30	0.0446	0.1747	0.0116
				40	0.0719	0.1987	0.0223
				40	0.0395	0.1963	0.0133
				40	0.0535	0.1943	0.0151
				50	0.0569	0.2188	0.0305
				50	0.044	0.226	0.023
				50	0.0598	0.2268	0.0142

## Sheet: Supp Fig 14_1
								Figure	Supporting Figure SI14			Experiment performed with a Tecan Infinite 200 pro
								Data	Fluorescence Units (a.u.)			Triplicate
								Time (sec)	WT	WT	WT	R54A	R54A	R54A	K263A	K263A	K263A	K263F	K263F	K263F	K263W	K263W	K263W	R307A	R307A	R307A	Control	Control	Control
								0	2310	2944	2036	2486	1779	2026	2050	2014	2009	2249	2023	2086	2345	2331	2408	1950	1689	1690	1655	2225	2247
								60	2372	3018	2096	2579	1856	2097	2061	2036	2042	2563	2061	2095	2377	2327	2470	1963	1697	1650	1660	2192	2238
								120	2414	2960	2117	2443	1916	2185	2091	2052	2028	2646	2106	2103	2377	2312	2450	1967	1706	1630	1655	2181	2266
								180	2480	2990	2171	2590	2029	2306	2093	2054	2071	2742	2109	2108	2377	2359	2411	1988	1724	1626	1661	2232	2250
								240	2560	2971	2194	2676	2143	2366	2117	2045	2079	2981	2121	2144	2409	2397	2431	1979	1729	1680	1641	2238	2283
								300.1	2605	2975	2234	2792	2213	2471	2111	2075	2109	3237	2118	2158	2400	2375	2450	2006	1738	1663	1673	2209	2213
								360.1	2664	3061	2278	2919	2308	2611	2093	2073	2100	3430	2150	2141	2423	2412	2458	2002	1735	1671	1661	2232	2226
								420.1	2696	3135	2300	3026	2379	2720	2134	2126	2082	3482	2130	2167	2430	2383	2452	1986	1740	1647	1633	2227	2213
								480.1	2735	3042	2362	3111	2444	2801	2132	2089	2103	3686	2198	2192	2398	2455	2459	1992	1765	1651	1644	2188	2194
								540.1	2800	3391	2378	3251	2562	2898	2168	2108	2115	3757	2165	2238	2427	2407	2477	1992	1741	1670	1689	2218	2196
								600.1	2863	3177	2434	3363	2679	3008	2146	2111	2119	3813	2193	2212	2426	2419	2516	2006	1745	1663	1685	2196	2215
								660.1	2939	3225	2468	3501	2737	3107	2180	2131	2143	3833	2221	2200	2462	2414	2500	2005	1762	1666	1662	2184	2209
								720.1	2984	3534	2497	3596	2862	3248	2173	2124	2158	3861	2223	2242	2397	2434	2541	2026	1763	1682	1661	2211	2232
								780.1	3052	3437	2570	3680	2962	3358	2162	2128	2154	3865	2216	2266	2457	2476	2536	2022	1763	1686	1656	2232	2213
								840.1	3112	3705	2624	3822	3014	3435	2184	2177	2185	3938	2243	2244	2469	2467	2566	2006	1783	1665	1676	2199	2220
								900.1	3131	3521	2635	3877	3130	3550	2203	2158	2162	3929	2295	2264	2478	2481	2563	2039	1812	1654	1662	2192	2230
								960.1	3249	3532	2702	4017	3221	3675	2205	2174	2198	3975	2293	2288	2461	2503	2578	2017	1814	1679	1655	2220	2217
								1020.1	3307	3622	2736	4121	3325	3703	2212	2213	2228	3971	2287	2282	2505	2505	2593	2017	1780	1673	1675	2196	2231
								1080.1	3388	3759	2801	4246	3422	3901	2242	2177	2205	4029	2314	2309	2489	2501	2570	2023	1790	1676	1677	2214	2209
								1140.1	3421	3725	2837	4393	3514	3999	2240	2210	2229	4020	2317	2350	2487	2529	2597	2013	1815	1699	1668	2190	2226
								1200.1	3465	3807	2899	4553	3593	4055	2231	2212	2229	3997	2331	2355	2513	2553	2641	2011	1794	1688	1666	2204	2240
								1260.2	3539	3998	2960	4680	3668	4166	2252	2210	2244	3972	2334	2391	2533	2514	2624	2032	1809	1683	1694	2189	2241
								1320.2	3594	4079	2954	4786	3762	4284	2242	2231	2241	3981	2369	2375	2568	2554	2627	2013	1808	1690	1652	2237	2221
								1380.2	3700	4146	3035	4843	3871	4429	2283	2245	2256	3935	2397	2394	2549	2560	2651	2029	1759	1655	1671	2199	2225
								1440.2	3753	3932	3071	4962	3956	4511	2296	2246	2247	3924	2404	2417	2569	2586	2671	2045	1789	1696	1639	2220	2218
								1500.2	3804	3976	3115	5113	4100	4647	2290	2273	2258	3940	2392	2452	2572	2555	2645	2023	1775	1717	1670	2195	2228
								1560.2	3853	4091	3155	5224	4088	4732	2315	2274	2265	3872	2426	2463	2575	2581	2682	2042	1786	1691	1660	2216	2242
								1620.2	3913	4122	3180	5374	4233	4815	2311	2267	2300	3861	2421	2454	2605	2606	2661	2050	1825	1688	1656	2207	2220
								1680.2	4014	4154	3249	5483	4316	4924	2313	2304	2321	3833	2456	2470	2591	2618	2706	2067	1759	1699	1654	2212	2212
								1740.2	4070	4219	3306	5660	4417	5038	2333	2277	2321	3781	2468	2494	2612	2647	2710	2024	1773	1711	1665	2204	2210
								1800.2	4079	4157	3355	5800	4512	5157	2342	2317	2324	3778	2517	2523	2601	2634	2695	2062	1753	1699	1690	2190	2223
								1860.2	4183	4384	3378	5948	4570	5277	2384	2307	2342	3774	2507	2562	2643	2623	2662	2032	1798	1720	1629	2215	2227
								1920.2	4224	4458	3419	6059	4663	5333	2372	2372	2369	3760	2515	2543	2644	2655	2704	2037	1788	1716	1661	2183	2196
								1980.2	4304	4604	3455	6136	4792	5448	2388	2350	2372	3715	2569	2541	2648	2678	2744	2056	1796	1690	1657	2183	2219
								2040.2	4339	4637	3508	6272	4964	5558	2392	2350	2375	3686	2566	2560	2660	2673	2778	2071	1808	1714	1667	2199	2236
								2100.2	4358	4705	3549	6399	5007	5706	2406	2375	2364	3707	2529	2582	2654	2698	2754	2068	1831	1729	1721	2204	2257
								2160.24	4458.64	4884	3614	6592	5120	5854	2377	2386	2384	3682	2572	2586	2671	2705	2718	2089	1856	1710	1652	2198	2209
								2220.25	4519.06	4787	3677	6868	5168	5867	2430	2391	2434	3649	2560	2642	2760	2714	2771	2069	1794	1728	1666	2207	2224
								2280.25	4579.48	4928	3726	7018	5310	6031	2454	2423	2383	3776	2618	2663	2690	2720	2787	2074	1849	1737	1662	2197	2254
								2340.26	4639.89	4859	3765	7107	5433	6170	2450	2387	2457	3749	2613	2644	2704	2732	2776	2071	1848	1730	1660	2182	2252
								2400.26	4700.31	4826	3729	7177	5482	6235	2453	2424	2421	3749	2662	2656	2723	2728	2760	2054	1868	1714	1688	2210	2227
								2460.27	4760.73	4781	3823	7416	5605	6346	2465	2409	2409	3665	2652	2681	2764	2754	2844	2067	1866	1723	1666	2148	2182
								2520.28	4821.14	4506	3857	7343	5652	6494	2457	2404	2444	3710	2649	2674	2728	2739	2789	2076	1857	1734	1632	2192	2209
								2580.28	4881.56	4577	3912	7541	5776	6575	2475	2429	2472	3687	2679	2720	2743	2763	2818	2067	1853	1735	1653	2222	2250
								2640.29	4941.97	4583	3976	7566	5854	6708	2489	2458	2487	3671	2675	2762	2755	2760	2823	2061	1887	1742	1666	2179	2210
								2700.29	5002.39	4712	4018	7844	5947	6799	2492	2467	2480	3693	2719	2756	2752	2764	2801	2080	1845	1745	1661	2195	2203
								2760.3	5062.81	4853	4052	7991	6061	6957	2480	2469	2506	3583	2731	2728	2766	2799	2858	2061	1845	1734	1668	2247	2237
								2820.31	5123.22	5040	4109	7909	6045	7007	2500	2490	2471	3551	2770	2737	2773	2788	2868	2059	1843	1746	1656	2181	2233
								2880.31	5183.64	5387	4097	7932	6212	7094	2501	2452	2511	3562	2743	2758	2776	2783	2854	2101	1854	1783	1653	2206	2180
								2940.32	5244.06	5484	4159	8071	6298	7273	2529	2496	2524	3588	2753	2761	2785	2824	2864	2057	1821	1739	1644	2197	2209
								3000.32	5304.47	5468	4179	8192	6376	7321	2536	2481	2500	3591	2781	2816	2836	2834	2868	2097	1862	1746	1665	2226	2214
								3060.33	5364.89	5539	4264	8329	6506	7474	2516	2537	2537	3594	2805	2801	2821	2863	2850	2087	1876	1743	1656	2217	2212
								3120.34	5425.3	5639	4338	8447	6573	7623	2542	2533	2565	3571	2814	2822	2834	2824	2890	2060	1871	1736	1665	2160	2198
								3180.34	5485.72	5745	4374	8614	6647	7656	2560	2578	2563	3611	2818	2839	2822	2848	2882	2090	1842	1771	1650	2202	2233
								3240.35	5546.14	5836	4350	8693	6776	7813	2606	2538	2563	3584	2816	2857	2858	2871	2913	2079	1832	1773	1638	2195	2210
								3300.35	5606.55	5911	4405	8877	6892	7865	2595	2535	2576	3624	2860	2852	2877	2880	2946	2084	1822	1747	1664	2203	2201
								3360.36	5666.97	5926	4447	8969	6988	8039	2562	2560	2570	3603	2855	2853	2852	2876	2990	2106	1843	1738	1648	2184	2204
								3420.37	5727.38	5986	4514	9122	7025	8090	2591	2565	2589	3635	2839	2897	2859	2915	3001	2089	1867	1774	1687	2168	2219
								3480.37	5787.8	6022	4516	9159	7162	8334	2623	2568	2584	3635	2868	2920	2882	2907	2929	2095	1869	1778	1662	2229	2214
								3540.38	5848.22	5982	4586	9444	7279	8409	2605	2575	2598	3677	2906	2929	2903	2909	2950	2107	1844	1763	1672	2145	2226
								3600.38	5908.63	6008	4580	9504	7309	8457	2620	2592	2631	3687	2910	2935	2905	2895	2995	2098	1869	1744	1661	2215	2182
								3660.39	5969.05	6026	4663	9562	7455	8541	2624	2543	2612	3640	2893	2969	2915	2925	2969	2085	1892	1781	1691	2218	2227
								3720.4	6029.47	6137	4724	9637	7627	8709	2647	2602	2598	3623	2937	2961	2923	2971	2976	2076	1837	1757	1679	2175	2232
								3780.4	6089.88	6083	4732	9864	7600	8781	2645	2612	2638	3657	2948	2981	2911	2955	2960	2086	1869	1787	1645	2194	2238
								3840.41	6150.3	6152	4756	9944	7762	8986	2623	2609	2635	3614	2934	2978	2974	2928	2969	2103	1880	1741	1648	2180	2232
								3900.42	6210.71	6219	4833	10057	7863	9062	2631	2625	2633	3647	2940	3028	2953	2937	2944	2103	1869	1750	1663	2186	2228
								3960.42	6271.13	6228	4862	10181	7932	9177	2662	2635	2659	3630	2977	2996	2947	2947	3000	2140	1886	1739	1627	2147	2243
								4020.43	6331.55	6297	4894	10274	8052	9255	2695	2630	2628	3685	3002	3012	2951	2960	3002	2115	1900	1756	1628	2178	2198
								4080.43	6391.96	6315	4915	10477	8119	9412	2686	2676	2659	3647	3005	3058	2967	2991	2981	2090	1841	1772	1657	2149	2244
								4140.44	6452.38	6397	4998	10608	8171	9510	2717	2668	2685	3676	3016	3038	2968	2982	2982	2124	1885	1778	1664	2171	2211
								4200.45	6512.8	6344	4985	10624	8233	9545	2678	2603	2667	3640	2976	2998	2947	2943	2975	2088	1819	1731	1637	2129	2203
								4260.45	6573.21	6360	5024	10836	8508	9708	2698	2662	2708	3718	3035	3066	3009	3009	3013	2110	1897	1743	1637	2186	2206
								4320.46	6633.63	6413	5115	11005	8603	9838	2717	2653	2706	3700	3087	3055	3013	3018	3036	2104	1840	1764	1660	2179	2228
								4380.46	6694.04	6523	5102	11109	8563	10018	2709	2673	2680	3726	3059	3088	3056	3023	3023	2124	1852	1752	1616	2182	2223
								4440.47	6754.46	6463	5175	11239	8653	10118	2740	2727	2713	3736	3078	3107	2983	3034	3096	2135	1864	1749	1654	2194	2215
								4500.48	6814.88	6554	5204	11352	8786	10187	2694	2667	2709	3738	3055	3116	3019	3059	3061	2122	1889	1772	1634	2130	2211
								4560.48	6875.29	6592	5273	11510	8910	10313	2716	2707	2771	3755	3121	3145	3032	3019	3104	2142	1902	1764	1669	2174	2199
								4620.49	6935.71	6643	5315	11567	8942	10566	2775	2740	2761	3781	3114	3188	3050	3043	3099	2143	1869	1766	1653	2170	2230
								4680.49	6996.13	6708	5316	11833	9147	10596	2726	2707	2746	3819	3127	3186	3039	3078	3088	2134	1872	1773	1663	2163	2198
								4740.5	7056.54	6762	5386	11791	9208	10686	2769	2727	2748	3814	3153	3148	3065	3092	3117	2160	1910	1768	1660	2223	2198
								4800.51	7116.96	6826	5410	12054	9257	10891	2734	2743	2784	3777	3167	3178	3061	3086	3101	2120	1910	1760	1631	2139	2214
								4860.51	7177.37	6914	5416	12192	9398	10927	2818	2734	2758	3803	3169	3189	3082	3080	3105	2133	1900	1777	1626	2141	2205
								4920.52	7237.79	6956	5501	12271	9541	11065	2795	2765	2772	3824	3192	3196	3085	3065	3162	2131	1917	1802	1657	2137	2163
								4980.52	7298.21	7056	5543	12407	9515	11242	2796	2761	2779	3840	3149	3258	3092	3106	3152	2132	1915	1783	1645	2150	2223
								5040.53	7358.62	7062	5542	12514	9662	11294	2793	2757	2805	3877	3224	3240	3051	3103	3172	2123	1860	1770	1636	2165	2190
								5100.54	7419.04	7158	5619	12650	9829	11378	2806	2765	2790	3857	3241	3286	3111	3125	3165	2154	1851	1786	1631	2171	2207
								5160.54	7479.46	7201	5652	12786	9895	11533	2833	2779	2795	3851	3255	3263	3124	3178	3158	2149	1877	1772	1654	2163	2191
								5220.55	7539.87	7258	5672	12972	10003	11622	2834	2777	2806	3892	3249	3311	3125	3134	3185	2147	1888	1797	1617	2200	2166
								5280.55	7600.29	7341	5710	13017	10068	11807	2860	2790	2849	3907	3276	3315	3155	3135	3181	2146	1905	1783	1639	2168	2209
								5340.56	7660.7	7399	5774	13236	10282	11916	2821	2801	2858	3896	3281	3270	3210	3195	3208	2165	1909	1833	1639	2186	2206
								5400.57	7721.12	7325	5770	13395	10303	11986	2835	2819	2839	3898	3267	3301	3151	3173	3170	2152	1923	1820	1649	2181	2188
								5460.57	7781.54	7394	5803	13561	10449	12135	2864	2798	2844	3916	3298	3317	3143	3182	3202	2174	1941	1802	1652	2153	2161
								5520.58	7841.95	7384	5873	13739	10455	12265	2886	2817	2874	3922	3318	3359	3170	3215	3227	2130	1900	1788	1652	2161	2173
								5580.58	7902.37	7419	5856	13816	10640	12387	2883	2819	2857	3998	3316	3342	3157	3177	3236	2169	1904	1783	1656	2198	2183
								5640.59	7962.78	7452	5924	13989	10769	12455	2898	2840	2853	3927	3293	3370	3163	3173	3243	2169	1920	1797	1665	2175	2198
								5700.6	8023.2	7424	6006	14200	10786	12619	2912	2847	2870	3982	3374	3369	3169	3201	3221	2160	1891	1795	1661	2172	2219
								5760.6	8083.62	7482	6049	14287	10880	12805	2885	2869	2863	3989	3346	3389	3198	3221	3229	2161	1930	1814	1657	2196	2220
								5820.61	8144.03	7490	6028	14357	10946	12923	2902	2862	2883	4003	3362	3421	3174	3204	3257	2149	1938	1803	1659	2156	2179
								5880.61	8204.45	7558	6119	14622	11116	12974	2903	2868	2919	3991	3399	3419	3182	3221	3227	2180	1915	1804	1658	2170	2208
								5940.62	8264.87	7516	6133	14628	11196	13132	2927	2880	2917	4024	3382	3404	3255	3205	3263	2168	1923	1790	1650	2173	2219
								6000.63	8325.28	7597	6118	14735	11322	13230	2919	2877	2948	4024	3398	3464	3248	3259	3278	2188	1886	1805	1644	2218	2219
								6060.63	8385.7	7597	6191	15008	11345	13374	2928	2899	2913	4029	3431	3476	3221	3257	3292	2200	1895	1816	1639	2177	2227
								6120.64	8446.11	7657	6185	14983	11576	13500	2925	2901	2914	4033	3452	3453	3234	3234	3294	2172	1892	1812	1650	2176	2200
								6180.64	8506.53	7674	6221	15163	11552	13621	2946	2878	2945	4039	3441	3484	3216	3282	3330	2165	1869	1810	1666	2192	2204
								6240.65	8566.95	7718	6320	15447	11737	13646	2948	2900	2940	4058	3466	3469	3248	3300	3290	2205	1888	1808	1647	2188	2191
								6300.66	8627.36	7771	6334	15514	11866	13801	2934	2888	2945	4100	3471	3489	3293	3256	3347	2161	1973	1813	1623	2151	2193
								6360.66	8687.78	7802	6315	15670	11992	13975	2978	2913	2994	4089	3474	3507	3260	3269	3299	2186	1896	1823	1688	2183	2224
								6420.67	8748.2	7909	6400	15695	12060	14022	2967	2935	2975	4064	3496	3492	3260	3296	3319	2185	1931	1821	1606	2121	2178
								6480.68	8808.61	7948	6445	15796	12100	14201	2971	2919	2941	4100	3459	3501	3239	3295	3334	2155	1906	1797	1678	2162	2194
								6540.68	8869.03	8000	6400	16026	12226	14312	2981	2955	2958	4122	3479	3534	3278	3293	3378	2181	1911	1799	1653	2198	2167
								6600.69	8929.44	8026	6481	16126	12265	14406	2992	2921	3009	4089	3512	3539	3296	3300	3366	2138	1920	1822	1624	2191	2218
								6660.69	8989.86	8005	6523	16395	12428	14550	2996	2949	2990	4097	3509	3561	3279	3301	3325	2178	1897	1845	1638	2146	2173
								6720.7	9050.28	8155	6544	16477	12595	14624	2997	2957	3013	4140	3544	3571	3300	3312	3319	2165	1914	1808	1631	2154	2203
								6780.71	9110.69	8121	6611	16627	12627	14770	2988	2950	2978	4139	3523	3543	3322	3332	3389	2194	1905	1811	1636	2134	2170
								6840.71	9171.11	8276	6610	16754	12793	14892	3017	2977	3009	4207	3541	3616	3346	3300	3391	2200	1905	1820	1640	2148	2169
								6900.72	9231.53	8281	6662	16865	12807	15039	2990	2996	2995	4177	3529	3598	3344	3327	3341	2198	1955	1812	1635	2149	2170
								6960.72	9291.94	8272	6681	16946	13020	15213	3017	3010	3036	4194	3584	3587	3318	3336	3404	2204	1923	1825	1624	2148	2168
								7020.73	9352.36	8371	6685	17144	13102	15290	3047	3008	3003	4187	3599	3631	3334	3369	3377	2170	1919	1831	1640	2159	2201
								7080.74	9412.77	8363	6691	17203	13122	15347	3064	2973	3032	4222	3597	3604	3379	3360	3406	2182	1912	1812	1620	2166	2190
								7140.74	9473.19	8374	6717	17353	13242	15481	3040	3001	3044	4211	3595	3701	3342	3335	3433	2207	1956	1822	1649	2165	2162
								7200.75	9533.61	8418	6824	17445	13340	15748	3034	2957	3095	4232	3603	3649	3370	3387	3402	2197	1928	1816	1632	2151	2171
								7260.75	9594.02	8493	6835	17612	13546	15747	3064	3060	3048	4222	3618	3663	3339	3375	3452	2209	1935	1816	1653	2152	2204
								7320.76	9654.44	8537	6882	17770	13522	15907	3039	3048	3100	4257	3618	3663	3366	3393	3410	2210	1946	1807	1652	2168	2187
								7380.77	9714.86	8623	6943	17865	13658	16083	3062	3058	3053	4259	3665	3736	3350	3422	3491	2181	1959	1853	1643	2141	2216
								7440.77	9775.27	8667	6949	18230	13797	16157	3080	3044	3057	4322	3661	3651	3386	3433	3450	2167	1930	1828	1657	2169	2154
								7500.78	9835.69	8714	6972	18219	13928	16201	3098	3067	3109	4264	3704	3708	3407	3414	3459	2191	1928	1813	1653	2145	2161
								7560.78	9896.1	8682	7035	18287	14120	16419	3086	3056	3101	4245	3702	3718	3380	3424	3466	2199	1945	1819	1653	2159	2200
								7620.79	9956.52	8744	7028	18612	14095	16518	3084	3037	3085	4215	3678	3722	3426	3412	3480	2213	1923	1841	1660	2182	2215
								7680.8	10016.9	8805	7019	18534	14256	16711	3102	3056	3139	4303	3741	3794	3460	3419	3493	2211	1928	1833	1651	2148	2192
								7740.8	10077.4	8835	7102	18674	14415	16881	3108	3051	3124	4344	3734	3783	3431	3432	3441	2222	1934	1819	1636	2167	2184
								7800.81	10137.8	8899	7135	18952	14471	16903	3117	3091	3159	4338	3757	3786	3478	3426	3483	2210	1965	1815	1655	2154	2164
								7860.81	10198.2	8972	7144	19155	14531	16990	3125	3073	3159	4320	3742	3817	3441	3472	3528	2190	1961	1836	1668	2162	2201
								7920.82	10258.6	9070	7200	19394	14763	17101	3114	3082	3123	4388	3747	3784	3437	3463	3532	2200	1947	1819	1644	2161	2214
								7980.83	10319	9051	7222	19267	14736	17333	3144	3094	3146	4374	3796	3809	3445	3477	3521	2220	1944	1837	1629	2168	2203
								8040.83	10379.4	9103	7258	19501	14807	17455	3141	3102	3130	4358	3807	3831	3455	3455	3525	2247	1955	1828	1641	2171	2217
								8100.84	10439.8	9167	7321	19549	15035	17516	3155	3147	3164	4383	3806	3828	3492	3473	3538	2213	1916	1868	1649	2134	2194
								8160.84	10500.3	9222	7311	19865	15092	17749	3193	3132	3156	4354	3846	3847	3518	3471	3559	2224	1957	1862	1646	2187	2208
								8220.85	10560.7	9272	7311	19880	15108	17876	3182	3122	3164	4397	3837	3880	3508	3521	3574	2231	1947	1839	1654	2152	2195
								8280.86	10621.1	9264	7402	20069	15299	17967	3190	3125	3178	4381	3853	3845	3507	3508	3530	2232	1934	1841	1643	2172	2175
								8340.86	10681.5	9330	7425	20298	15396	18082	3177	3144	3183	4426	3855	3881	3479	3497	3551	2207	1954	1850	1627	2140	2165
								8400.87	10741.9	9402	7437	20294	15415	18242	3178	3138	3200	4372	3879	3882	3495	3531	3558	2205	1929	1843	1625	2158	2207
								8460.87	10802.3	9528	7542	20440	15527	18177	3174	3146	3214	4384	3878	3946	3484	3539	3578	2215	1915	1849	1616	2152	2162
								8520.88	10862.8	9521	7491	20725	15712	18460	3225	3117	3237	4405	3891	3868	3522	3538	3579	2220	1912	1834	1658	2105	2171
								8580.89	10923.2	9560	7569	20817	15806	18667	3213	3139	3224	4430	3883	3909	3527	3540	3575	2227	1925	1866	1654	2153	2169
								8640.89	10983.6	9611	7609	20970	15882	18607	3216	3181	3206	4449	3867	3901	3540	3560	3602	2205	1919	1838	1636	2185	2211
								8700.9	11044	9756	7585	21045	15951	18908	3227	3217	3212	4433	3889	3911	3535	3574	3617	2241	1946	1851	1613	2184	2188
								8760.91	11104.4	9778	7665	21329	16023	18927	3233	3174	3217	4479	3884	3964	3574	3600	3609	2242	1952	1818	1603	2151	2193
								8820.91	11164.8	9803	7626	21419	16121	19035	3248	3151	3234	4492	3925	3966	3556	3584	3644	2208	1928	1860	1625	2161	2159
								8880.92	11225.3	9810	7683	21489	16249	19385	3191	3193	3232	4500	3937	3938	3529	3586	3643	2215	1935	1861	1612	2170	2168
								8940.92	11285.7	9875	7759	21674	16309	19286	3211	3207	3249	4500	3935	3985	3551	3615	3592	2212	1922	1878	1636	2133	2168
								9000.93	11346.1	9904	7784	21925	16611	19432	3255	3194	3282	4480	3949	4033	3572	3598	3630	2222	1911	1862	1645	2167	2188
								9060.94	11406.5	9878	7759	21999	16592	19617	3255	3216	3294	4578	3984	4026	3581	3602	3640	2230	1946	1860	1656	2157	2198
								9120.94	11466.9	9826	7805	22031	16764	19681	3228	3192	3293	4511	4025	3995	3601	3606	3638	2235	1931	1870	1629	2159	2220
								9180.95	11527.3	9853	7831	22254	16735	19847	3208	3193	3268	4560	3963	4027	3583	3651	3687	2226	1919	1839	1647	2136	2164
								9240.95	11587.8	9944	7935	22312	16901	19964	3278	3211	3283	4532	3934	4001	3598	3612	3644	2233	1931	1866	1648	2144	2181
								9300.96	11648.2	10008	7934	22450	17035	20109	3296	3258	3274	4581	4039	4036	3608	3620	3617	2248	1973	1848	1647	2157	2194
								9360.97	11708.6	9984	8012	22680	17287	20320	3288	3236	3307	4568	4035	4057	3630	3669	3668	2213	1933	1862	1651	2154	2195
								9420.97	11769	10097	8029	22820	17270	20378	3295	3234	3341	4533	4022	4072	3600	3682	3675	2230	1939	1853	1644	2147	2162
								9480.98	11829.4	10151	8017	23109	17358	20482	3302	3241	3296	4607	4046	4048	3638	3629	3711	2232	1939	1876	1657	2131	2217
								9540.98	11889.8	10176	8074	23066	17582	20653	3307	3232	3317	4597	4031	4083	3621	3669	3732	2225	1954	1855	1636	2170	2186
								9600.99	11950.3	10242	8096	23257	17588	20603	3306	3298	3307	4607	4024	4063	3631	3655	3701	2241	1939	1878	1635	2152	2160
								9661	12010.7	10293	8114	23286	17770	20923	3303	3257	3324	4576	3998	4098	3648	3663	3756	2211	1947	1852	1611	2136	2169
								9721	12071.1	10401	8133	23527	17632	20921	3340	3249	3350	4576	4068	4064	3671	3689	3716	2238	1945	1856	1647	2144	2155
								9781.01	12131.5	10290	8179	23617	17855	21018	3292	3257	3336	4603	4041	4104	3636	3712	3735	2209	1914	1868	1617	2118	2160
								9841.01	12191.9	10427	8231	23711	17968	21300	3358	3305	3364	4558	4096	4113	3616	3652	3754	2244	1947	1867	1619	2154	2143
								9901.02	12252.3	10429	8197	23925	18108	21300	3337	3294	3340	4649	4103	4154	3657	3699	3765	2251	1924	1887	1632	2155	2140
								9961.03	12312.8	10521	8334	24199	18253	21473	3342	3293	3355	4640	4122	4146	3633	3730	3763	2219	1931	1871	1612	2133	2158
								10021	12373.2	10551	8371	24329	18289	21481	3322	3326	3397	4613	4133	4161	3678	3700	3777	2257	1961	1881	1610	2158	2175
								10081	12433.6	10573	8288	24223	18348	21577	3341	3276	3386	4571	4096	4149	3670	3694	3729	2192	1948	1872	1612	2114	2157
								10141	12494	10609	8422	24529	18563	22006	3376	3321	3359	4623	4189	4200	3685	3754	3770	2244	1961	1877	1625	2146	2177
								10201.1	12554.4	10663	8396	24648	18687	22155	3402	3333	3405	4676	4133	4251	3716	3783	3776	2258	1977	1871	1613	2191	2171
								10261.1	12614.8	10715	8480	24873	18732	22323	3370	3352	3442	4714	4149	4185	3706	3771	3796	2260	1946	1899	1655	2150	2176
								10321.1	12675.2	10794	8450	25183	18834	22362	3381	3326	3414	4683	4149	4227	3719	3784	3789	2264	1986	1900	1614	2192	2208
								10381.1	12735.7	10858	8486	25236	18960	22586	3383	3341	3449	4704	4172	4259	3714	3768	3763	2285	1954	1883	1662	2187	2210
								10441.1	12796.1	10897	8580	25351	19104	22667	3399	3362	3481	4729	4166	4213	3733	3763	3805	2253	1947	1905	1654	2148	2174
								10501.1	12856.5	10945	8588	25407	19180	22744	3425	3378	3453	4712	4199	4210	3728	3754	3783	2241	1958	1863	1620	2151	2184
								10561.1	12916.9	10967	8583	25881	19316	22787	3404	3414	3419	4760	4246	4259	3740	3783	3811	2252	1977	1889	1643	2149	2162
								10621.1	12977.3	11013	8596	25940	19356	22989	3403	3400	3411	4704	4212	4221	3695	3787	3815	2227	1959	1886	1632	2150	2169
								10681.1	13037.7	11065	8702	25928	19495	23027	3421	3377	3464	4701	4255	4273	3773	3785	3874	2261	1950	1896	1654	2173	2206
								10741.1	13098.2	11062	8654	25853	19526	23245	3438	3381	3455	4691	4247	4247	3781	3787	3802	2243	1946	1875	1640	2124	2164
								10801.1	13158.6	11068	8680	26137	19629	23340	3426	3386	3444	4708	4238	4282	3738	3778	3874	2259	1961	1877	1655	2142	2160
								10861.1	13219	11170	8793	26461	19886	23343	3430	3421	3476	4720	4277	4290	3774	3815	3854	2258	1980	1876	1608	2162	2183
								10921.1	13279.4	11182	8719	26405	19867	23565	3452	3397	3474	4741	4333	4324	3761	3842	3858	2273	2002	1892	1635	2141	2189
								10981.1	13339.8	11223	8796	26603	19894	23807	3455	3385	3491	4826	4285	4380	3796	3832	3921	2276	1982	1884	1647	2137	2218
								11041.1	13400.2	11246	8845	26689	20054	23791	3507	3428	3516	4813	4337	4296	3784	3812	3844	2265	1967	1846	1622	2146	2204
								11101.1	13460.7	11387	8916	26853	20246	23906	3481	3432	3466	4778	4342	4345	3812	3870	3896	2284	1959	1878	1658	2146	2200
								11161.1	13521.1	11435	8846	27213	20346	24095	3508	3439	3466	4816	4296	4334	3829	3847	3908	2252	1980	1905	1640	2150	2193
								11221.2	13581.5	11472	8949	27221	20517	24202	3464	3476	3517	4813	4321	4414	3819	3857	3909	2283	2014	1910	1640	2163	2203
								11281.2	13641.9	11539	9009	27177	20683	24298	3500	3428	3490	4834	4341	4406	3810	3894	3909	2256	1987	1916	1633	2141	2187
								11341.2	13702.3	11502	9032	27643	20674	24608	3490	3475	3510	4833	4385	4437	3833	3919	3904	2289	1999	1886	1640	2148	2180
								11401.2	13762.7	11599	8980	27737	20891	24641	3474	3470	3501	4826	4397	4431	3842	3891	3946	2306	1997	1928	1637	2152	2180
								11461.2	13823.2	11554	9041	27899	20895	24775	3526	3471	3586	4831	4389	4419	3880	3926	3909	2284	2015	1897	1626	2152	2195
								11521.2	13883.6	11706	9122	27827	21090	24947	3496	3491	3540	4863	4392	4415	3893	3886	3947	2293	2000	1905	1635	2167	2181
								11581.2	13944	11754	9048	28041	20945	24999	3510	3481	3505	4819	4349	4354	3832	3847	3928	2271	1946	1880	1603	2120	2146
								11641.2	14004.4	11830	9208	28278	21200	25200	3518	3491	3582	4865	4434	4469	3859	3897	3984	2297	1949	1925	1617	2162	2160
								11701.2	14064.8	11797	9122	28509	21319	25389	3484	3494	3610	4899	4451	4462	3851	3896	3971	2321	1999	1886	1637	2131	2177
								11761.2	14125.2	11902	9223	24566	21558	25409	3526	3513	3571	4853	4489	4453	3874	3901	3903	2288	2011	1917	1638	2120	2162
								11821.2	14185.7	11824	9185	24617	21489	25444	3508	3500	3540	4842	4371	4457	3824	3939	3926	2297	2000	1896	1601	2141	2156
								11881.2	14246.1	11825	9235	24904	21744	25776	3500	3508	3568	4935	4458	4494	3855	3934	3967	2275	2008	1911	1643	2158	2191
								11941.2	14306.5	11947	9341	25065	21728	25863	3548	3498	3588	4938	4451	4545	3848	3937	3975	2309	2003	1917	1654	2156	2169
								12001.2	14366.9	11980	9222	25045	21797	26089	3505	3504	3556	4915	4381	4472	3913	3893	3976	2280	1971	1879	1600	2110	2137
								12061.2	14427.3	12057	9305	25357	22118	26162	3520	3557	3603	4883	4463	4551	3930	3991	3986	2287	2032	1939	1638	2134	2206
								12121.2	14487.7	12135	9358	25481	22167	26128	3556	3512	3595	4900	4487	4566	3929	3961	3949	2286	2028	1902	1607	2151	2166
								12181.2	14548.2	12131	9451	25611	22081	26408	3556	3520	3594	4910	4467	4541	3870	3927	3943	2300	1983	1925	1616	2132	2170
								12241.3	14608.6	12111	9459	25637	22253	26621	3576	3566	3618	4982	4484	4588	3933	3943	4009	2268	1992	1916	1629	2152	2190
								12301.3	14669	12216	9434	25874	22190	26546	3595	3567	3635	4966	4537	4568	3908	3991	3995	2296	1970	1934	1633	2141	2181
								12361.3	14729.4	12235	9464	26059	22541	26756	3546	3511	3647	4950	4465	4548	3934	3997	3994	2299	2013	1921	1661	2137	2170
								12421.3	14789.8	12230	9440	26027	22566	26684	3590	3548	3629	4903	4566	4569	3978	3977	3979	2296	2006	1931	1616	2167	2168
								12481.3	14850.2	12351	9477	26180	22695	26951	3578	3538	3634	4935	4568	4577	3963	4004	4010	2294	1978	1914	1626	2160	2135
								12541.3	14910.6	12301	9494	26166	22704	26785	3568	3555	3619	4944	4522	4545	3908	3962	3986	2274	1952	1888	1591	2117	2108
								12601.3	14971.1	12420	9629	26260	22870	27251	3579	3594	3706	4914	4563	4618	3983	3994	4033	2311	1988	1925	1649	2147	2151
								12661.3	15031.5	12484	9624	26658	22967	27374	3619	3584	3657	4923	4567	4568	4000	4054	4049	2281	2011	1930	1630	2132	2138
								12721.3	15091.9	12461	9589	26521	23069	27646	3638	3579	3646	4957	4617	4619	3998	4008	4075	2293	1971	1892	1612	2138	2163
								12781.3	15152.3	12539	9712	26750	23208	27578	3610	3583	3676	4982	4578	4651	3989	4021	4084	2302	1975	1928	1611	2156	2145
								12841.3	15212.7	12540	9688	26846	23341	27709	3652	3575	3707	4934	4587	4621	3981	4018	4061	2298	1969	1915	1612	2128	2128
								12901.3	15273.1	12598	9738	27032	23460	27962	3606	3581	3675	4969	4618	4618	3979	4013	4051	2311	1999	1918	1650	2150	2171
								12961.3	15333.6	12720	9783	27181	23475	28023	3637	3605	3669	5024	4594	4631	3956	4020	4047	2293	2008	1927	1634	2118	2152
								13021.3	15394	12677	9787	27134	23539	27957	3640	3623	3697	5035	4635	4679	3971	4047	4062	2319	1986	1933	1625	2148	2154
								13081.3	15454.4	12791	9835	27176	23747	28270	3648	3646	3709	5039	4608	4713	3960	4059	4084	2283	2005	1920	1625	2144	2123
								13141.3	15514.8	12583	9758	27067	23608	28209	3567	3575	3643	4938	4609	4664	4018	4013	4047	2284	2008	1884	1591	2149	2105
								13201.4	15575.2	12780	9815	27489	23831	28476	3640	3648	3711	5036	4658	4641	4046	4094	4137	2316	2027	1908	1629	2117	2104
								13261.4	15635.6	12860	9934	27712	24118	28602	3639	3634	3685	5026	4639	4676	3990	4052	4124	2283	2008	1930	1621	2143	2136
								13321.4	15696.1	12736	9861	27541	24123	28428	3654	3604	3678	5021	4651	4627	3990	4069	4089	2291	1996	1908	1604	2101	2117
								13381.4	15756.5	12922	9895	27810	24235	28915	3658	3659	3696	5038	4652	4729	4023	4094	4113	2309	2056	1916	1616	2138	2165
								13441.4	15816.9	12890	9966	28093	24378	28937	3648	3637	3746	5083	4692	4701	4074	4095	4080	2326	2015	1918	1617	2137	2095
								13501.4	15877.3	12868	9942	27971	24294	29093	3652	3643	3683	5032	4687	4671	3974	4077	4091	2299	2012	1890	1601	2073	2125
								13561.4	15937.7	13003	10021	28180	24481	29076	3686	3666	3734	5088	4702	4760	4047	4049	4093	2300	2011	1939	1605	2123	2133
								13621.4	15998.1	12934	9981	28465	24513	29317	3689	3655	3750	5095	4683	4742	4073	4126	4124	2339	2000	1919	1634	2150	2161
								13681.4	16058.6	13180	10050	28532	24670	29765	3701	3689	3755	5134	4724	4763	4044	4149	4110	2326	2016	1933	1623	2108	2165
								13741.4	16119	13109	10060	28470	24705	29385	3694	3688	3709	5030	4678	4721	4051	4060	4096	2311	2007	1909	1611	2100	2142
								13801.4	16179.4	13201	10113	28740	25120	29879	3680	3684	3765	5156	4733	4765	4063	4112	4164	2324	2013	1933	1624	2137	2189
								13861.4	16239.8	13179	10184	28880	25144	29792	3754	3648	3788	5212	4741	4767	4086	4135	4145	2327	1990	1931	1619	2125	2129
								13921.4	16300.2	13250	10196	28822	25209	29988	3739	3731	3739	5162	4785	4832	4105	4132	4187	2311	2035	1930	1636	2128	2134
								13981.4	16360.6	13205	10133	28999	25291	29953	3713	3668	3771	5137	4756	4774	4044	4124	4102	2286	2011	1907	1596	2073	2109
								14041.4	16421.1	13305	10253	29341	25609	30392	3691	3730	3757	5165	4811	4874	4119	4151	4171	2321	2051	1937	1603	2154	2144
								14101.4	16481.5	13376	10338	29308	25507	30448	3747	3715	3756	5159	4811	4827	4070	4195	4199	2308	2030	1955	1624	2126	2150
								14161.4	16541.9	13340	10330	29468	25570	30695	3695	3715	3778	5185	4796	4891	4123	4162	4236	2349	2065	1934	1620	2096	2150
								14221.5	16602.3	13467	10400	29554	25754	30803	3798	3770	3807	5161	4780	4863	4162	4164	4196	2354	2045	1942	1620	2113	2130
								14281.5	16662.7	13404	10365	29383	25704	30723	3756	3722	3839	5201	4824	4829	4138	4202	4209	2350	2036	1959	1628	2167	2133
								14341.5	16723.1	13442	10412	29821	26043	30873	3775	3738	3835	5226	4860	4837	4118	4197	4174	2345	2053	1960	1603	2127	2145
								14401.5	16783.6	13532	10382	29977	25929	30901	3783	3732	3781	5192	4823	4874	4188	4199	4223	2319	2031	1980	1643	2175	2177
								14461.5	16844	13544	10391	29804	26115	31083	3757	3706	3812	5184	4835	4861	4150	4158	4166	2338	2018	1946	1616	2134	2093
								14521.5	16904.4	13564	10389	30189	26145	31336	3788	3778	3831	5198	4894	4893	4181	4239	4219	2352	2074	1961	1653	2145	2128
								14581.5	16964.8	13601	10575	30209	26429	31445	3783	3796	3870	5203	4858	4871	4143	4215	4222	2342	2035	1919	1623	2131	2147
								14641.5	17025.2	13693	10615	30476	26601	31574	3815	3774	3880	5299	4911	4985	4211	4213	4236	2344	2038	1946	1641	2116	2147
								14701.5	17085.6	13750	10556	30588	26647	31891	3787	3816	3876	5251	4869	4957	4192	4224	4271	2348	2071	1941	1619	2161	2141
								14761.5	17146	13599	10567	30526	26548	31648	3767	3734	3858	5207	4925	4930	4191	4196	4250	2313	2048	1903	1613	2116	2111
								14821.5	17206.5	13821	10619	31068	26811	32014	3784	3823	3872	5318	4944	4991	4143	4237	4240	2380	2067	1900	1639	2123	2150
								14881.5	17266.9	13926	10713	30985	26848	32026	3855	3773	3902	5313	4927	5016	4231	4192	4266	2335	2097	1954	1635	2128	2132
								14941.5	17327.3	13851	10712	31029	27014	32297	3854	3803	3870	5290	4951	5001	4234	4229	4315	2332	2111	1977	1623	2128	2149
								15001.5	17387.7	13926	10698	31172	26884	32163	3812	3784	3839	5283	4957	4963	4210	4207	4302	2353	2049	1946	1594	2124	2181
								15061.5	17448.1	13802	10646	31108	27106	32376	3782	3801	3847	5294	4888	4937	4195	4234	4288	2351	2066	1950	1632	2085	2142
								15121.5	17508.5	13962	10708	31435	27442	32653	3834	3789	3885	5274	4938	4986	4213	4310	4345	2350	2101	1949	1614	2124	2156
								15181.6	17569	14046	10684	31181	27155	32581	3842	3809	3875	5247	4924	5003	4156	4282	4296	2333	2070	1930	1604	2120	2163
								15241.6	17629.4	14137	10728	31549	27668	32790	3889	3852	3948	5395	5001	4992	4252	4291	4307	2359	2077	1958	1617	2126	2154
								15301.6	17689.8	14236	10872	31617	27659	32838	3877	3846	3912	5360	4964	5021	4223	4300	4298	2369	2116	1949	1607	2102	2161
								15361.6	17750.2	13931	10756	31637	27616	32930	3845	3801	3876	5330	4957	5056	4201	4289	4280	2321	2052	1932	1620	2094	2108
								15421.6	17810.6	14095	10806	31676	27734	32974	3825	3832	3877	5302	4978	5065	4241	4310	4279	2362	2073	1947	1562	2117	2097
								15481.6	17871	14193	10853	31875	27936	33229	3844	3841	3921	5376	5028	5018	4255	4306	4341	2361	2103	1937	1634	2132	2171
								15541.6	17931.5	14142	10865	31990	27951	33680	3854	3867	3953	5407	5028	5114	4286	4284	4367	2360	2095	1971	1616	2148	2136
								15601.6	17991.9	14086	10805	32099	27966	33351	3846	3850	3924	5396	5018	5028	4245	4284	4340	2350	2045	1932	1603	2078	2121
								15661.6	18052.3	14304	10941	32365	28225	33679	3887	3850	3941	5423	5026	5103	4291	4310	4379	2365	2087	1947	1605	2125	2153
								15721.6	18112.7	14371	10937	32627	28316	33880	3941	3865	3982	5389	5048	5110	4280	4376	4376	2378	2072	1983	1605	2120	2138
								15781.6	18173.1	14455	11105	32761	28498	33819	3912	3872	3965	5359	5093	5075	4304	4379	4393	2388	2078	1958	1612	2139	2160
								15841.6	18233.5	14360	11023	32753	28423	34145	3922	3878	3956	5447	5057	5113	4334	4351	4396	2397	2080	1960	1609	2122	2167
								15901.6	18294	14441	11042	32749	28541	34067	3893	3852	3979	5380	5013	5046	4291	4292	4331	2352	2069	1963	1598	2135	2105
								15961.6	18354.4	14441	11095	32906	28582	34309	3973	3906	3983	5399	5086	5138	4324	4349	4362	2375	2080	1992	1624	2134	2154
								16021.6	18414.8	14604	11131	33138	28812	34514	3935	3886	3962	5476	5139	5100	4332	4393	4422	2368	2106	1962	1613	2123	2126
								16081.6	18475.2	14561	11132	32942	28821	34426	3936	3887	3976	5446	5091	5096	4303	4350	4401	2358	2080	1945	1589	2090	2138
								16141.6	18535.6	14591	11145	33182	28789	34512	3889	3923	3987	5418	5140	5168	4322	4362	4381	2347	2051	1965	1581	2108	2128
								16201.7	18596	14597	11094	33116	29123	34648	3909	3917	4021	5407	5125	5078	4298	4356	4386	2361	2068	1941	1600	2134	2106
								16261.7	18656.5	14638	11209	33321	28973	34913	3892	3910	3984	5435	5094	5157	4281	4438	4353	2365	2089	1962	1568	2125	2116
								16321.7	18716.9	14832	11332	33567	29238	35175	3982	3911	4044	5465	5102	5224	4336	4410	4417	2400	2060	1991	1612	2126	2101
								16381.7	18777.3	14685	11248	33544	29261	34887	3947	3874	4038	5435	5105	5130	4383	4401	4416	2372	2107	1987	1591	2102	2105
								16441.7	18837.7	14942	11403	33898	29502	35503	3968	3945	4021	5531	5176	5215	4371	4402	4379	2379	2109	1979	1608	2101	2135
								16501.7	18898.1	14943	11418	34109	29633	35439	4014	3981	4059	5505	5211	5193	4371	4426	4423	2397	2087	2012	1630	2134	2137
								16561.7	18958.5	14844	11371	33873	29748	35480	3971	3961	4040	5487	5151	5210	4370	4422	4434	2369	2079	1951	1589	2109	2108
								16621.7	19019	14877	11439	34101	29534	35656	3972	3962	4050	5489	5161	5157	4352	4372	4468	2377	2086	1957	1594	2090	2095
								16681.7	19079.4	15039	11416	34363	29895	35941	4007	3957	4068	5551	5171	5286	4426	4466	4481	2384	2105	1967	1589	2171	2153
								16741.7	19139.8	14891	11405	34185	30077	35611	3975	3953	4030	5517	5215	5212	4424	4424	4462	2416	2090	1961	1581	2066	2120
								16801.7	19200.2	15127	11548	34473	30079	36090	4001	4012	4077	5604	5212	5243	4413	4472	4443	2382	2088	1991	1645	2116	2170
								16861.7	19260.6	15170	11585	34620	30130	35964	4021	3991	4089	5665	5227	5312	4449	4460	4440	2357	2092	1971	1635	2133	2160
								16921.7	19321	14935	11500	34382	30394	36122	3966	3967	4073	5535	5191	5246	4402	4436	4455	2385	2106	1966	1583	2083	2111
								16981.7	19381.4	15040	11590	34755	30455	36276	4023	3999	4095	5590	5241	5283	4451	4490	4467	2376	2109	1981	1627	2130	2153
								17041.7	19441.9	15251	11537	34970	30537	36363	4019	4040	4109	5602	5269	5238	4449	4468	4446	2421	2125	1998	1613	2122	2127
								17101.7	19502.3	15114	11571	34995	30526	36501	3968	3957	4107	5622	5212	5223	4404	4452	4495	2375	2113	1970	1561	2079	2115
								17161.8	19562.7	15253	11655	35206	30766	36639	4037	4030	4092	5637	5298	5283	4447	4496	4488	2414	2119	1998	1623	2099	2151
								17221.8	19623.1	15145	11567	34992	30591	36566	4014	4009	4059	5557	5249	5290	4410	4524	4467	2399	2104	1985	1608	2091	2127
								17281.8	19683.5	15178	11594	35361	30684	36689	4012	3953	4112	5646	5231	5251	4423	4456	4516	2377	2072	1981	1605	2111	2106
								17341.8	19743.9	15377	11724	35495	30944	36985	4035	4021	4150	5636	5299	5356	4440	4500	4520	2404	2126	2008	1609	2132	2151
								17401.8	19804.4	15345	11643	35393	30960	37160	4070	4021	4131	5657	5313	5322	4420	4454	4580	2417	2111	1989	1619	2101	2102
								17461.8	19864.8	15371	11640	35475	31089	37086	4019	3988	4095	5582	5288	5294	4427	4461	4527	2393	2103	1951	1599	2083	2112
								17521.8	19925.2	15463	11699	35759	31321	37343	4085	4025	4130	5668	5332	5292	4484	4535	4506	2411	2097	2007	1613	2107	2120
								17581.8	19985.6	15427	11635	35760	30844	37101	4061	4003	4104	5651	5318	5314	4441	4517	4517	2359	2071	1982	1592	2067	2129
								17641.8	20046	15456	11730	35722	31323	37256	4059	4026	4104	5688	5325	5355	4452	4460	4519	2396	2088	2001	1588	2072	2103
								17701.8	20106.4	15487	11781	36019	31526	37778	4084	4103	4181	5705	5332	5423	4486	4519	4610	2424	2143	1975	1618	2110	2167
								17761.8	20166.9	15621	11800	36120	31271	37627	4086	4084	4142	5677	5368	5340	4443	4506	4533	2381	2106	1977	1611	2077	2116
								17821.8	20227.3	15548	11850	36389	31677	37814	4061	4080	4212	5732	5337	5509	4484	4547	4616	2425	2069	2012	1607	2099	2120
								17881.8	20287.7	15579	11887	36353	31936	37964	4109	4086	4181	5726	5389	5485	4541	4573	4577	2425	2115	2008	1598	2107	2100
								17941.8	20348.1	15636	11945	36492	31920	38123	4101	4108	4207	5762	5402	5379	4511	4587	4614	2429	2141	1995	1602	2157	2128
								18001.8	20408.5	15544	11803	36530	31840	38000	4083	4066	4170	5722	5360	5357	4435	4562	4506	2411	2114	1990	1600	2075	2113
								18061.8	20468.9	15720	11937	36630	31946	38068	4089	4084	4204	5737	5429	5468	4416	4556	4561	2398	2125	1990	1601	2058	2117
								18121.8	20529.4	15830	11960	37057	32235	38531	4083	4095	4256	5760	5399	5396	4537	4576	4630	2442	2094	2004	1618	2109	2139
								18181.9	20589.8	15835	11950	36889	31994	38257	4083	4077	4198	5756	5412	5450	4515	4543	4565	2408	2091	2018	1612	2040	2117
								18241.9	20650.2	16004	11975	37110	32376	38864	4119	4117	4230	5830	5454	5536	4566	4594	4648	2404	2096	2006	1610	2121	2102
								18301.9	20710.6	15893	11955	37035	32322	38667	4095	4083	4211	5791	5419	5516	4542	4559	4633	2427	2122	1955	1622	2104	2113
								18361.9	20771	15987	12092	37260	32661	38911	4132	4121	4277	5853	5469	5493	4572	4639	4663	2427	2113	2026	1596	2128	2125
								18421.9	20831.4	15905	12012	37160	32699	38938	4151	4082	4206	5792	5461	5501	4532	4601	4599	2413	2093	2014	1593	2083	2126
								18481.9	20891.9	16066	12120	37511	32734	39177	4230	4153	4277	5846	5505	5501	4573	4610	4626	2414	2112	2008	1615	2114	2108
								18541.9	20952.3	16046	12202	37587	32918	39517	4173	4177	4254	5862	5521	5614	4653	4682	4641	2454	2153	2030	1607	2115	2142
								18601.9	21012.7	16067	12078	37661	32866	39472	4121	4146	4242	5819	5500	5482	4582	4606	4643	2398	2141	2022	1594	2055	2121
								18661.9	21073.1	16159	12187	38008	33219	39696	4216	4178	4292	5901	5564	5595	4611	4674	4699	2429	2123	2052	1603	2118	2127
								18721.9	21133.5	16239	12211	37864	33236	39497	4186	4194	4321	5870	5499	5595	4605	4636	4696	2438	2159	2005	1615	2117	2109
								18781.9	21193.9	16157	12124	37764	33102	39884	4173	4170	4285	5824	5464	5499	4583	4621	4643	2408	2124	2040	1615	2097	2113
								18841.9	21254.4	16273	12191	37982	33119	39833	4198	4175	4259	5856	5525	5523	4613	4609	4660	2435	2151	2020	1606	2060	2123
								18901.9	21314.8	16328	12339	38311	33457	40238	4229	4217	4319	5941	5598	5656	4575	4719	4706	2468	2138	2014	1619	2072	2141
								18961.9	21375.2	16346	12270	38007	33387	39901	4193	4205	4209	5841	5557	5567	4627	4668	4697	2415	2138	2022	1578	2079	2129
								19021.9	21435.6	16432	12228	38289	33657	40267	4199	4205	4257	5858	5550	5545	4558	4651	4711	2427	2139	2040	1617	2101	2118
								19081.9	21496	16481	12309	38181	33685	40263	4154	4191	4304	5874	5595	5569	4601	4677	4734	2448	2108	1997	1573	2088	2072
								19142	21556.4	16597	12398	38680	33953	40641	4224	4251	4323	5876	5584	5655	4621	4708	4743	2448	2190	2040	1611	2081	2115
								19202	21616.8	16413	12386	38366	33736	40377	4219	4229	4277	5935	5558	5586	4562	4698	4699	2404	2145	2003	1603	2085	2095
								19262	21677.3	16463	12457	38838	34185	40863	4272	4275	4351	5918	5606	5642	4665	4717	4745	2433	2132	2025	1621	2103	2144
								19322	21737.7	16625	12393	39110	34060	40687	4274	4245	4376	5918	5657	5666	4695	4723	4772	2426	2169	2018	1622	2115	2138
								19382	21798.1	16492	12368	38951	34220	40937	4203	4180	4298	5912	5569	5581	4638	4655	4724	2437	2137	2020	1586	2098	2107
								19442	21858.5	16592	12435	38872	33896	40755	4258	4261	4291	5942	5658	5585	4659	4710	4715	2432	2166	2026	1612	2088	2124
								19502	21918.9	16651	12506	39038	34267	41332	4298	4287	4363	5965	5670	5630	4733	4726	4758	2470	2153	2058	1632	2118	2150
								19562	21979.3	16762	12528	39343	34448	41129	4267	4258	4398	6020	5694	5633	4725	4755	4798	2454	2157	2043	1626	2103	2101
								19622	22039.8	16638	12378	39240	34428	40942	4249	4227	4345	5964	5671	5629	4595	4717	4763	2464	2153	2000	1569	2061	2080
								19682	22100.2	16798	12540	38848	34296	41105	4264	4231	4310	5933	5652	5713	4657	4764	4787	2440	2137	2011	1595	2071	2090
								19742	22160.6	16703	12553	39544	34589	41275	4293	4242	4384	6021	5621	5664	4690	4756	4749	2446	2135	1995	1601	2079	2101
								19802	22221	16968	12633	39264	34781	41680	4344	4281	4353	5985	5682	5782	4716	4718	4791	2431	2165	2057	1619	2108	2104
								19862	22281.4	16838	12553	39896	34718	41766	4351	4251	4357	6052	5660	5687	4699	4772	4812	2473	2176	2068	1591	2116	2111
								19922	22341.8	16844	12585	39902	34887	41879	4311	4341	4425	6022	5765	5727	4718	4763	4863	2492	2162	2043	1617	2094	2135
								19982	22402.3	16775	12633	39754	34770	41618	4290	4261	4355	5985	5670	5734	4688	4791	4762	2435	2163	1993	1615	2091	2114
								20042	22462.7	16947	12652	40087	35027	41927	4374	4282	4408	6003	5784	5834	4721	4792	4812	2460	2191	2053	1610	2122	2131
								20102	22523.1	17014	12710	40080	35175	42096	4384	4305	4467	6007	5709	5760	4778	4781	4815	2487	2168	2078	1604	2124	2103
								20162.1	22583.5	17148	12758	40206	35100	42442	4323	4310	4444	6079	5795	5729	4769	4822	4877	2490	2199	2028	1616	2111	2116
								20222.1	22643.9	16973	12680	40047	35209	42094	4321	4279	4429	6018	5705	5827	4741	4776	4835	2496	2164	2021	1594	2094	2092
								20282.1	22704.3	17044	12684	39999	35228	42187	4292	4280	4435	6021	5736	5724	4740	4801	4833	2466	2104	2021	1593	2051	2112
								20342.1	22764.8	17192	12741	40121	35357	42141	4301	4272	4400	6044	5677	5742	4768	4792	4842	2442	2184	2070	1597	2070	2096
								20402.1	22825.2	17187	12801	40608	35638	42724	4398	4329	4455	6080	5855	5862	4806	4809	4851	2483	2183	2049	1628	2100	2118
								20462.1	22885.6	17241	12867	40409	35366	42565	4394	4327	4399	6041	5814	5805	4781	4783	4818	2454	2149	2029	1596	2097	2092
								20522.1	22946	17141	12744	40380	35601	42580	4310	4308	4447	6045	5782	5785	4745	4850	4868	2437	2169	2048	1608	2063	2113
								20582.1	23006.4	17164	12763	40520	35684	42730	4352	4350	4435	6036	5781	5763	4747	4845	4852	2427	2180	2044	1584	2098	2119
								20642.1	23066.8	17364	12890	40710	36106	42888	4383	4370	4508	6124	5762	5803	4801	4892	4889	2462	2191	2059	1614	2107	2090
								20702.1	23127.3	17554	12836	40983	35913	43331	4366	4399	4500	6086	5839	5851	4827	4843	4889	2481	2188	2052	1609	2100	2096
								20762.1	23187.7	17473	12984	41244	35979	43446	4387	4421	4480	6093	5839	5852	4774	4870	4909	2460	2206	2089	1596	2112	2117
								20822.1	23248.1	17426	12924	40881	35784	43097	4372	4335	4452	6067	5789	5791	4740	4839	4874	2438	2186	2059	1595	2067	2082
								20882.1	23308.5	17388	12857	40962	36031	43251	4319	4363	4488	6093	5809	5842	4768	4889	4844	2473	2182	2067	1599	2052	2092
								20942.1	23368.9	17391	12898	40997	36085	43419	4370	4329	4399	6138	5822	5829	4796	4866	4867	2440	2182	2055	1606	2065	2093
								21002.1	23429.3	17537	13010	41353	36530	43758	4395	4348	4482	6161	5842	5892	4836	4911	4898	2474	2204	2071	1617	2088	2117
								21062.1	23489.8	17611	12991	41683	36403	43621	4401	4396	4554	6184	5849	5868	4847	4897	4888	2467	2164	2049	1620	2093	2112
								21122.2	23550.2	17533	12913	41374	36375	43605	4375	4369	4517	6142	5838	5847	4746	4897	4958	2459	2177	2041	1617	2063	2099
								21182.2	23610.6	17597	13018	41708	36450	44022	4365	4452	4528	6256	5911	5942	4828	4929	4952	2505	2169	2042	1649	2104	2129
								21242.2	23671	17660	12916	41567	36436	43774	4391	4415	4491	6158	5796	5982	4814	4907	4913	2508	2148	2026	1591	2080	2097
								21302.2	23731.4	17768	12993	41822	36883	44318	4439	4449	4567	6240	5909	5912	4898	4949	4927	2480	2178	2040	1606	2064	2121
								21362.2	23791.8	17619	12979	41811	36526	43956	4438	4407	4496	6144	5918	5864	4842	4856	4934	2460	2185	2066	1609	2062	2109
								21422.2	23852.2	17594	12970	41790	36781	44127	4376	4381	4500	6187	5898	5899	4888	4886	4897	2467	2203	2044	1583	2067	2077
								21482.2	23912.7	17881	13089	41858	36883	43997	4450	4377	4532	6220	5926	5972	4821	4886	4934	2466	2195	2035	1606	2096	2089
								21542.2	23973.1	17736	12977	41694	36979	44140	4392	4420	4535	6148	5931	5873	4890	4955	4967	2475	2184	2039	1578	2067	2060
								21602.2	24033.5	17698	13000	42043	36849	43948	4409	4405	4526	6174	5924	5910	4856	4950	4948	2477	2209	2028	1588	2065	2081
								21662.2	24093.9	17783	13117	41982	37011	44257	4404	4410	4543	6213	5915	6008	4884	4974	4949	2482	2176	2077	1588	2040	2074
								21722.2	24154.3	17847	13019	42219	37197	44224	4463	4410	4474	6234	5914	5989	4897	4919	4933	2489	2134	2029	1579	2068	2099
								21782.2	24214.7	17841	13220	42311	37371	44814	4450	4459	4553	6255	5978	6002	4883	4946	4994	2499	2201	2058	1617	2095	2077
								21842.2	24275.2	17736	13058	42270	37197	44695	4449	4422	4572	6174	5897	6047	4909	4991	4984	2507	2208	2051	1593	2067	2051
								21902.2	24335.6	18068	13260	42385	37455	44950	4524	4457	4556	6233	6006	6068	4941	4990	4930	2494	2186	2057	1615	2057	2110
								21962.2	24396	17899	13186	42380	37539	44763	4407	4446	4593	6206	5967	6051	4909	4978	4988	2491	2164	2084	1574	2064	2097
								22022.2	24456.4	17926	13177	42596	37516	44677	4511	4437	4568	6197	5947	6036	4894	4955	4990	2491	2167	2060	1595	2055	2071
								22082.2	24516.8	18016	13224	42659	37561	45493	4531	4514	4625	6236	5977	5990	4981	5032	5046	2494	2172	2040	1596	2075	2101
								22142.7	18640	17981	13191	42895	37903	45181	4476	4482	4614	6278	6026	6067	4925	5014	5016	2509	2174	2091	1604	2072	2099
								22202.7	18591	18020	13082	42505	37662	45016	4482	4505	4496	6225	5995	5999	4910	5007	5001	2473	2173	2045	1602	2050	2084
								22262.7	18649	18118	13209	42728	37865	45214	4506	4466	4569	6289	6008	6076	4970	4971	5026	2509	2204	2120	1587	2075	2116
								22322.7	18619	18032	13198	42839	37687	45144	4510	4501	4612	6352	6057	6016	4946	4997	4928	2520	2163	2061	1564	2062	2082
								22382.7	18664	18119	13275	42797	37697	45215	4492	4434	4611	6334	6000	5996	4916	4970	4963	2505	2170	2072	1577	2044	2049
								22442.7	18807	18190	13348	43431	38186	45486	4538	4483	4587	6313	5962	6088	4922	5038	5081	2505	2236	2117	1601	2057	2111
								22502.7	18705	18230	13228	42920	37859	45478	4501	4500	4610	6263	6033	6045	4942	4938	4963	2506	2179	2052	1584	2020	2072
								22562.7	18833	18238	13272	42990	37918	45540	4489	4500	4594	6325	6016	6029	4923	5006	5057	2492	2192	2061	1597	2066	2087
								22622.7	18883	18287	13306	43105	38169	45637	4570	4477	4599	6334	6082	6114	4987	4980	5089	2523	2232	2086	1593	2091	2081
								22682.7	18780	18227	13194	43260	38005	45707	4514	4479	4600	6291	6042	6129	4946	4962	5057	2468	2207	2053	1588	2026	2055
								22742.7	18915	18252	13207	43272	38291	45780	4529	4486	4605	6276	6030	6163	4916	5032	5066	2497	2182	2047	1603	2044	2073
								22802.7	18976	18271	13255	43360	38360	45920	4553	4529	4593	6296	6049	6028	4965	5067	5025	2466	2183	2042	1590	2031	2066
								22862.8	19034	18445	13426	43534	38625	45915	4578	4565	4638	6325	6023	6134	5059	5053	5094	2500	2232	2096	1589	2055	2100
								22922.7	18888	18274	13288	43076	38260	46123	4535	4503	4564	6300	6047	6018	4990	4967	5034	2492	2179	2053	1577	2021	2039
								22982.8	19002	18296	13317	43497	38470	45753	4542	4540	4610	6282	6029	6045	4963	4989	5030	2473	2212	2063	1590	2038	2064
								23042.8	18815	18432	13374	43421	38550	45757	4544	4477	4640	6290	6040	6141	4950	4998	5066	2469	2202	2016	1554	2013	2021
								23102.8	19090	18468	13411	43711	38977	46395	4556	4546	4667	6374	6145	6144	4979	5076	5083	2518	2204	2068	1550	2025	2075
								23162.8	19030	18357	13333	43523	38535	46041	4554	4488	4575	6390	6088	6083	4967	4996	5051	2498	2160	2074	1582	2005	2049
								23222.8	19128	18426	13291	43769	38631	46257	4496	4503	4557	6333	6030	6126	4931	4997	5068	2459	2183	2063	1571	2012	2017
								23282.8	19299	18541	13462	44017	38841	46058	4507	4535	4690	6430	6114	6167	5015	5078	5093	2474	2169	2078	1594	2036	2043
								23342.8	19050	18576	13463	43769	38771	46122	4604	4496	4619	6381	6128	6182	4963	5055	5059	2463	2203	2039	1549	1999	2017
								23402.8	19331	18515	13401	43950	39090	46627	4567	4542	4668	6450	6193	6210	4976	5054	5108	2504	2191	2056	1567	2022	2067
								23462.8	19310	18623	13429	44368	39222	46605	4572	4575	4660	6424	6164	6252	5048	5027	5105	2507	2184	2105	1585	2031	2058
								23522.8	19333	18702	13424	44318	38929	46702	4622	4530	4692	6438	6147	6167	5030	5060	5071	2512	2211	2112	1574	2060	2069
								23582.8	19221	18716	13438	44215	39282	46675	4609	4574	4652	6406	6158	6156	5001	5105	5049	2517	2217	2077	1585	2003	2052
								23642.8	19310	18619	13379	43970	39268	46335	4593	4521	4625	6363	6146	6095	5096	5043	5046	2498	2164	2054	1547	2004	1994
								23702.8	19263	18519	13341	43971	39156	46770	4626	4578	4646	6336	6160	6178	5045	5077	5032	2487	2156	2033	1557	2018	2006
								23762.8	19444	18673	13548	44430	39639	47025	4600	4593	4673	6484	6196	6287	5118	5097	5061	2522	2194	2049	1556	2018	2026
								23822.8	19270	18522	13475	44391	39233	46873	4630	4496	4667	6392	6160	6219	5018	5049	5104	2514	2188	2054	1558	2011	1983
								23882.8	19546	18765	13604	44473	39304	47248	4607	4584	4667	6440	6148	6149	4984	5070	5095	2509	2223	2082	1578	2028	2051
								23942.9	19426	18756	13456	44593	39365	46974	4608	4556	4708	6471	6198	6246	5104	5126	5183	2524	2207	2046	1578	2026	2015
								24002.9	19315	18669	13490	44408	39185	46748	4629	4556	4659	6468	6160	6193	5071	5036	5030	2459	2152	2073	1577	2016	2016
								24062.9	19378	18778	13576	44745	39884	46936	4663	4604	4744	6512	6231	6174	5125	5157	5089	2490	2185	2069	1575	2059	2031
								24122.9	19528	18906	13540	44792	39710	47198	4705	4573	4694	6416	6181	6255	5087	5131	5153	2490	2192	2073	1564	2044	2040
								24182.9	19506	18837	13537	44677	39540	47177	4563	4567	4722	6409	6218	6257	5031	5150	5188	2504	2169	2088	1585	2034	2016
								24242.9	19397	18737	13486	44591	39647	47165	4587	4540	4698	6523	6220	6268	5082	5099	5081	2472	2148	2044	1546	1988	1990
								24302.9	19416	18899	13523	44464	39717	47162	4618	4573	4651	6435	6200	6207	5123	5086	5092	2474	2184	2025	1544	1976	2004
								24362.9	19537	18995	13482	44504	39872	47383	4589	4592	4672	6418	6253	6298	5118	5085	5120	2478	2173	2059	1563	2008	2035
								24422.9	19583	19155	13648	45032	39801	47507	4697	4605	4670	6550	6284	6353	5110	5130	5139	2485	2176	2067	1551	2011	2039
								24482.9	19480	18968	13584	44790	39754	47266	4643	4633	4689	6439	6209	6293	5004	5115	5111	2508	2155	2042	1560	2007	2050
								24542.9	19655	19132	13640	45436	39951	47667	4683	4635	4752	6519	6271	6208	5154	5169	5161	2543	2172	2066	1568	1992	2017
								24602.9	19739	19023	13699	45249	40392	47667	4700	4611	4721	6583	6312	6276	5059	5215	5140	2537	2189	2120	1559	2011	2044
								24662.9	19807	19113	13631	45371	40325	47618	4686	4637	4695	6534	6282	6270	5116	5130	5172	2511	2188	2084	1578	2014	2014
								24722.9	19698	19064	13580	45036	39774	47587	4620	4630	4737	6496	6233	6254	5115	5140	5130	2510	2159	2061	1541	2009	2053
								24782.9	19771	19183	13650	45113	40246	48171	4726	4622	4740	6544	6333	6369	5172	5166	5162	2510	2198	2070	1543	2014	2026
								24843	19891	19207	13642	45413	40278	48363	4681	4627	4773	6533	6297	6297	5158	5105	5138	2514	2205	2099	1560	2036	2031
								24902.9	19679	19042	13587	45155	40291	47859	4672	4595	4707	6494	6246	6228	5105	5086	5188	2485	2175	2024	1545	1964	1979
								24963	19957	19206	13779	45399	40574	48318	4685	4651	4714	6578	6275	6325	5161	5154	5229	2522	2209	2072	1586	2011	2054
								25023	19852	19115	13597	45267	40343	47631	4697	4684	4770	6542	6274	6324	5119	5129	5179	2500	2152	2063	1566	1965	1997
								25083	19848	19089	13556	45441	40744	47940	4710	4697	4758	6540	6302	6288	5111	5156	5227	2508	2180	2084	1550	2009	1971
								25143	19918	19128	13679	45208	40641	48305	4687	4637	4691	6510	6236	6290	5102	5142	5164	2509	2201	2053	1525	1987	2018
								25203	20008	19438	13825	45808	40828	48471	4690	4685	4787	6601	6392	6323	5202	5210	5274	2535	2194	2079	1570	1974	2069
								25263	19919	19288	13621	45469	40775	48219	4699	4652	4778	6522	6274	6268	5202	5201	5220	2498	2182	2074	1545	1981	2025
								25323	19913	19337	13797	45500	40362	48231	4707	4647	4763	6593	6323	6277	5168	5240	5215	2505	2209	2059	1563	1987	2008
								25383	19889	19331	13743	45435	40451	48552	4764	4714	4781	6601	6315	6410	5101	5193	5142	2499	2196	2105	1561	2004	2020
								25443	20201	19566	13806	45981	41031	48652	4781	4738	4796	6670	6424	6495	5218	5284	5258	2532	2217	2076	1566	2007	2040
								25503	20092	19465	13731	45776	40766	48453	4684	4637	4701	6625	6384	6399	5097	5227	5267	2521	2166	2073	1558	2001	2041
								25563	20053	19542	13810	46252	41058	48659	4777	4708	4819	6674	6449	6501	5244	5257	5215	2579	2196	2081	1589	2043	2008
								25623	19976	19456	13737	45620	41050	48583	4733	4717	4788	6663	6375	6386	5214	5232	5155	2534	2203	2080	1549	2023	1981
								25683	20200	19686	13788	46127	41184	48942	4780	4703	4836	6703	6456	6348	5250	5210	5254	2550	2216	2072	1595	2037	2034
								25743	20110	19627	13913	46368	40996	48841	4829	4706	4843	6653	6355	6418	5253	5218	5283	2567	2214	2064	1547	1999	2029
								25803	20068	19592	13698	46057	40852	48789	4746	4673	4765	6613	6353	6343	5168	5215	5304	2501	2165	2036	1558	2000	2001
								25863.1	20162	19435	13819	46064	41361	48749	4760	4753	4822	6633	6369	6362	5223	5232	5242	2528	2193	2076	1558	1999	2016
								25923.1	20263	19626	13857	46049	41470	49097	4842	4773	4830	6631	6415	6512	5257	5265	5271	2524	2230	2084	1568	1984	2024
								25983.1	20321	19732	13859	46159	41205	49126	4826	4711	4842	6718	6473	6481	5203	5331	5263	2542	2193	2103	1580	1999	2008
								26043.1	20137	19631	13784	46251	40985	49113	4811	4724	4800	6667	6414	6450	5254	5286	5241	2525	2218	2046	1551	2009	2010
								26103.1	20383	19891	13966	46436	41616	49393	4783	4761	4837	6719	6414	6448	5291	5295	5320	2551	2229	2095	1568	2017	2038
								26163.1	20319	19683	13719	46196	41349	49072	4796	4689	4813	6690	6436	6394	5189	5286	5273	2511	2184	2072	1575	1997	2031
								26223.1	20298	19702	13898	46190	41394	49317	4765	4732	4815	6657	6448	6462	5198	5273	5285	2518	2154	2031	1555	2013	2018
								26283.1	20420	19776	13868	46537	41596	49287	4793	4798	4871	6708	6525	6490	5260	5316	5362	2542	2196	2098	1544	2036	2009
								26343.1	20330	19850	13966	46587	41512	49257	4792	4730	4837	6788	6494	6530	5318	5273	5310	2553	2195	2100	1559	2015	2037
								26403.1	20490	19960	13928	46434	41425	49539	4872	4778	4838	6725	6472	6562	5228	5302	5364	2547	2191	2069	1537	1997	2070
								26463.1	20502	19859	13884	46312	41439	49176	4806	4690	4829	6712	6431	6444	5224	5301	5297	2509	2161	2063	1535	2000	2030
								26523.1	20592	19875	13969	46544	41854	49365	4887	4782	4878	6802	6519	6520	5294	5321	5337	2532	2228	2089	1566	2032	2007
								26583.1	20524	19844	14062	46775	42122	49585	4845	4751	4888	6746	6475	6469	5264	5269	5383	2559	2244	2096	1578	2015	2043
								26643.1	20317	19826	13858	46328	41742	49481	4755	4755	4815	6705	6481	6500	5299	5352	5317	2484	2220	2070	1552	2018	2015
								26703.1	20526	19735	13928	46343	41591	49413	4862	4775	4795	6721	6569	6512	5179	5365	5303	2532	2168	2059	1546	1993	2022
								26763.1	20786	19901	13884	46964	42111	49548	4870	4817	4846	6757	6507	6559	5340	5342	5344	2573	2235	2086	1569	2027	2038
								26823.1	20567	19878	13889	46348	41481	49350	4854	4763	4804	6763	6498	6534	5214	5367	5293	2518	2181	2074	1528	2007	2040
								26883.1	20522	19972	13902	46672	41593	49631	4874	4704	4835	6811	6519	6610	5315	5270	5301	2544	2197	2055	1557	2004	2018
								26943.2	20542	19933	13927	47055	41894	49768	4806	4785	4880	6796	6518	6449	5249	5340	5307	2533	2204	2062	1584	1983	2025
								27003.2	20511	19854	13898	46815	41857	49610	4833	4736	4880	6801	6524	6537	5265	5307	5336	2547	2230	2064	1559	2031	2016
								27063.2	20560	20091	13917	46621	41959	49606	4878	4740	4838	6802	6492	6480	5303	5336	5369	2537	2194	2084	1561	1995	2025
								27123.2	20739	20047	13982	47451	42052	49624	4848	4813	4917	6800	6592	6525	5308	5387	5392	2567	2217	2084	1567	2032	2031
								27183.2	20585	20049	13934	46770	42044	49778	4885	4812	4880	6781	6586	6488	5274	5369	5349	2583	2221	2088	1576	1978	1996
								27243.2	20686	19944	13901	47058	42017	49636	4863	4792	4868	6752	6558	6508	5338	5367	5366	2538	2173	2090	1546	2002	2003
								27303.2	20763	20167	14010	47464	42209	49877	4914	4827	4914	6843	6606	6580	5419	5397	5400	2563	2200	2067	1566	2013	2004
								27363.2	20917	20275	14004	47176	42311	49973	4896	4864	4919	6860	6638	6633	5318	5379	5344	2564	2231	2069	1556	2043	2023
								27423.2	20722	20059	14007	47062	42049	49542	4852	4765	4893	6841	6585	6580	5324	5363	5360	2540	2203	2078	1533	1983	2024
								27483.2	20869	20163	13995	47138	42259	50060	4936	4825	4905	6863	6646	6581	5373	5388	5339	2551	2240	2103	1574	2026	2018
								27543.2	20858	20260	14103	47168	42140	50067	4902	4850	4950	6835	6521	6614	5395	5370	5337	2578	2219	2087	1573	2048	2020
								27603.2	20892	20249	14129	47437	42473	50457	4895	4760	4903	6878	6628	6669	5347	5414	5407	2589	2246	2079	1570	2025	2037
								27663.2	21007	20269	14113	47352	42494	50286	4891	4827	4935	6848	6613	6649	5359	5401	5387	2575	2222	2106	1564	1987	2032
								27723.2	20927	20387	14126	47265	42498	50475	4934	4849	4955	6876	6674	6688	5348	5408	5413	2574	2216	2119	1544	2019	2033
								27783.2	20878	20190	14044	47244	42506	49973	4842	4798	4912	6907	6693	6610	5360	5372	5350	2508	2180	2077	1547	1972	2014
								27843.3	20868	20102	13936	47324	42606	50092	4872	4808	4809	6845	6641	6590	5309	5385	5375	2542	2198	2071	1570	1965	2017
								27903.3	20863	20270	13988	47245	42651	50129	4891	4832	4885	6807	6701	6584	5326	5354	5368	2543	2195	2041	1541	1969	2003
								27963.3	20923	20015	14029	47455	42444	49730	4927	4813	4923	6841	6705	6575	5396	5357	5337	2539	2227	2092	1560	2006	2010
								28023.3	20944	20179	13925	47552	43033	49915	4916	4832	4871	6843	6625	6648	5347	5409	5341	2530	2214	2052	1540	2008	1965
								28083.3	20939	20273	14054	47306	42649	50304	4923	4852	4875	6827	6598	6622	5277	5360	5376	2555	2198	2071	1550	1988	1994
								28143.3	20991	20319	14092	47258	42370	49921	4917	4818	4904	6832	6642	6584	5337	5386	5387	2576	2180	2060	1544	1994	1987
								28203.3	21013	20360	13967	47180	42570	50007	4890	4831	4877	6853	6672	6579	5381	5365	5406	2573	2197	2073	1524	2002	2017
								28263.3	21037	20381	14023	47565	42474	49664	4919	4862	4854	6878	6640	6588	5370	5411	5410	2565	2196	2071	1525	1997	2008
								28323.3	21136	20498	14081	47654	42954	50808	5031	4825	4892	6827	6616	6732	5450	5464	5461	2581	2230	2078	1540	2028	2022
								28383.3	20932	20487	13974	47268	42662	50323	4881	4820	4888	6892	6667	6597	5332	5421	5420	2541	2198	2026	1544	1996	1991
								28443.3	21095	20487	14089	47943	43159	50703	4933	4894	4952	6930	6750	6741	5477	5453	5437	2528	2218	2056	1535	2000	2010
								28503.3	21045	20462	14001	47364	42406	50217	4905	4817	4884	6886	6736	6581	5352	5389	5426	2549	2197	2052	1554	1978	2005
								28563.3	21068	20451	14057	47742	42993	50336	4965	4901	4938	6958	6735	6654	5389	5419	5479	2572	2213	2078	1569	2030	2018
								28623.3	20971	20478	13962	47417	42616	50213	4963	4850	4906	6834	6648	6665	5403	5442	5388	2551	2230	2077	1564	1971	1959
								28683.3	21240	20604	14137	47696	43080	50712	5037	4865	4962	6900	6730	6739	5428	5458	5495	2541	2213	2077	1569	2019	2018
								28743.3	21045	20449	14016	47320	42503	50408	4961	4856	4966	6905	6643	6681	5396	5449	5409	2547	2205	2025	1558	1964	1986
								28803.3	21260	20563	14086	47872	42929	50539	5012	4878	4941	6954	6795	6591	5337	5459	5424	2582	2213	2089	1572	2033	1978

## Sheet: Supp Fig 14_2
								Figure	Supporting Figure SI14			Experiment performed with a Tecan Infinite 200 pro
								Data	Fluorescence Units (a.u.)			Triplicate
								Time (sec)	WT	WT	WT	R54A	R54A	R54A	K263A	K263A	K263A	K263F	K263F	K263F	K263W	K263W	K263W	R307A	R307A	R307A	Control	Control	Control
								0	2228	2247	2263	2637	2958	2795	2368	2410	2360	4684	4465	4603	2171	2235	2427	3610	3486	3585	2238	2133	2212
								60	2285	2364	2319	2886	2448	2964	2393	2441	2448	4718	4487	4692	2225	2338	2490	3683	3621	3725	2133	2160	2232
								120	2394	2446	2411	2942	2593	3147	2452	2505	2453	4679	4502	4782	2299	2391	2576	3802	3715	3798	2167	2120	2257
								180	2466	2580	2520	3190	2694	3267	2478	2561	2508	4733	4584	4996	2343	2513	2639	3904	3808	3914	2180	2153	2217
								240	2536	2648	2547	3229	2834	3450	2554	2622	2596	4763	4601	5128	2407	2543	2682	3972	3913	3964	2164	2148	2261
								300	2580	2690	2638	3441	2961	3635	2595	2609	2611	4808	4607	5218	2454	2600	2794	4087	4033	4076	2138	2109	2222
								360	2714	2772	2732	3500	3147	3772	2624	2688	2696	4842	4655	5178	2542	2661	2890	4164	4070	4171	2140	2124	2197
								420.1	2765	2843	2838	3640	3293	3972	2704	2736	2730	4842	4692	5174	2614	2710	2954	4301	4240	4271	2174	2109	2239
								480.1	2825	2869	2872	3800	3429	4126	2729	2792	2752	4909	4717	5121	2616	2783	3004	4372	4352	4325	2177	2110	2236
								540.1	2915	2942	2993	3969	3565	4298	2810	2834	2803	4923	4766	5223	2741	2846	3106	4498	4447	4455	2182	2146	2227
								600.1	2980	3013	3060	4122	3678	4469	2858	2918	2873	4976	4814	5317	2767	2959	3182	4584	4507	4556	2137	2111	2215
								660.1	3055	3115	3176	4266	3816	4608	2917	2996	2933	4964	4824	5326	2833	2989	3239	4686	4589	4677	2181	2106	2219
								720.1	3138	3161	3243	4440	3966	4858	2957	3012	2977	5058	4886	5465	2901	3046	3318	4799	4690	4710	2153	2109	2207
								780.1	3249	3270	3346	4593	4143	4975	3018	3096	3056	5103	4921	5496	2973	3120	3367	4909	4797	4867	2170	2123	2218
								840.1	3310	3352	3401	4765	4285	5217	3087	3086	3045	5094	4873	5413	3024	3173	3434	4967	4849	4910	2163	2134	2217
								900.1	3404	3446	3499	4912	4442	5370	3124	3168	3156	5155	5000	5447	3107	3270	3491	5137	4971	5043	2189	2075	2202
								960.1	3458	3552	3593	5052	4574	5472	3165	3222	3183	5187	5045	5622	3165	3312	3545	5222	5062	5099	2150	2104	2234
								1020.1	3553	3661	3627	5174	4685	5701	3254	3230	3244	5249	5061	5665	3187	3426	3674	5288	5194	5191	2129	2121	2197
								1080.1	3601	3720	3736	5392	4900	5808	3290	3310	3262	5252	5074	5532	3291	3449	3695	5430	5274	5264	2190	2152	2233
								1140.1	3698	3834	3775	5535	5049	6042	3340	3361	3354	5271	5112	5453	3335	3469	3809	5460	5357	5401	2185	2073	2219
								1200.1	3785	3928	3925	5726	5154	6225	3397	3424	3372	5385	5143	5513	3393	3595	3903	5570	5449	5477	2188	2108	2226
								1260.1	3833	4038	3998	5880	5311	6383	3429	3475	3449	5370	5152	5542	3467	3616	3917	5718	5515	5587	2155	2131	2208
								1320.1	3909	4111	4062	6065	5450	6551	3498	3496	3527	5378	5205	5517	3495	3693	3997	5791	5598	5680	2171	2108	2206
								1380.2	3974	4197	4141	6134	5605	6722	3556	3590	3527	5438	5244	5546	3620	3739	4068	5932	5739	5835	2156	2097	2197
								1440.2	4051	4274	4232	6380	5754	6893	3597	3600	3579	5514	5252	5502	3656	3822	4160	6030	5834	5879	2157	2114	2204
								1500.2	4175	4358	4305	6544	5924	7004	3662	3678	3659	5555	5356	5548	3724	3906	4224	6097	5902	5906	2108	2140	2207
								1560.2	4245	4469	4414	6662	6092	7351	3732	3712	3652	5575	5412	5603	3783	4000	4275	6173	6007	6063	2168	2095	2242
								1620.2	4310	4511	4504	6844	6254	7432	3748	3799	3760	5613	5424	5692	3885	4040	4355	6277	6090	6157	2174	2105	2203
								1680.2	4429	4632	4593	6981	6422	7722	3787	3848	3829	5623	5440	5741	3929	4107	4464	6377	6250	6274	2142	2103	2232
								1740.2	4504	4743	4661	7151	6577	7819	3816	3891	3851	5667	5475	5898	4045	4144	4492	6465	6339	6413	2187	2109	2189
								1800.2	4570	4798	4736	7307	6669	7924	3888	3960	3901	5724	5514	5975	4072	4213	4587	6610	6396	6391	2181	2098	2211
								1860.2	4610	4933	4819	7543	6834	8189	3954	4005	3976	5771	5503	5913	4131	4284	4698	6640	6517	6537	2134	2115	2201
								1920.2	4715	4993	4915	7638	6972	8375	4041	4068	4011	5811	5582	6037	4212	4372	4697	6798	6584	6596	2159	2103	2203
								1980.2	4764	5051	4975	7806	7200	8505	4039	4092	4031	5786	5656	6069	4256	4438	4808	6929	6721	6721	2123	2084	2198
								2040.2	4877	5168	5094	8035	7343	8635	4105	4145	4085	5871	5698	6094	4299	4502	4910	6889	6856	6790	2115	2113	2198
								2100.2	4960	5197	5156	8128	7472	8904	4161	4225	4159	5882	5742	6057	4355	4558	4929	7078	6926	6901	2141	2077	2234
								2160.2	5075	5363	5256	8351	7697	9092	4277	4279	4260	5896	5755	6254	4464	4649	4993	7205	6991	7064	2167	2076	2202
								2220.2	5126	5361	5325	8507	7791	9208	4283	4325	4257	5966	5775	6213	4516	4681	5116	7224	7118	7147	2156	2108	2206
								2280.2	5201	5439	5374	8703	7931	9431	4330	4361	4293	5995	5861	5982	4597	4751	5156	7342	7205	7210	2156	2093	2175
								2340.2	5293	5570	5511	8840	8163	9584	4436	4447	4377	6050	5858	6130	4658	4785	5240	7485	7280	7338	2180	2104	2191
								2400.3	5365	5645	5538	9035	8280	9760	4439	4493	4407	6120	5872	6173	4717	4894	5269	7602	7410	7500	2161	2082	2211
								2460.3	5437	5760	5680	9181	8367	9954	4508	4564	4460	6164	5947	6500	4785	4943	5360	7665	7488	7508	2155	2072	2211
								2520.3	5507	5795	5752	9347	8577	10122	4567	4648	4503	6174	5982	6244	4834	5039	5464	7788	7570	7609	2164	2094	2183
								2580.3	5568	5936	5840	9499	8774	10252	4582	4656	4542	6245	6013	6330	4919	5068	5466	7850	7666	7646	2186	2102	2204
								2640.3	5651	5947	5887	9683	8919	10492	4671	4698	4607	6254	6049	6514	4986	5136	5563	7968	7762	7730	2170	2093	2185
								2700.3	5739	6061	6000	9824	9022	10652	4700	4742	4641	6214	6113	6258	5024	5190	5620	8023	7888	7840	2174	2098	2188
								2760.3	5799	6169	6010	9962	9248	10822	4767	4820	4737	6348	6110	6567	5047	5278	5649	8180	7967	7915	2173	2114	2188
								2820.3	5863	6230	6115	10097	9349	10930	4773	4883	4730	6365	6166	6513	5144	5254	5741	8305	8097	8040	2159	2074	2178
								2880.3	5918	6292	6156	10304	9568	11222	4856	4935	4795	6407	6215	6413	5213	5403	5858	8337	8133	8152	2161	2075	2215
								2940.3	5962	6371	6272	10422	9685	11545	4929	4934	4909	6412	6253	6585	5287	5510	5934	8449	8268	8265	2145	2048	2192
								3000.3	6091	6470	6364	10632	9910	11669	4902	5031	4886	6478	6319	6508	5327	5516	5969	8541	8362	8288	2136	2043	2176
								3060.3	6143	6530	6391	10807	10045	11705	5010	5056	4922	6515	6310	6596	5423	5601	6075	8686	8424	8429	2171	2089	2179
								3120.3	6287	6612	6499	11027	10145	11893	5087	5094	5017	6535	6388	6656	5461	5639	6132	8692	8577	8468	2143	2058	2194
								3180.3	6299	6715	6608	11192	10379	12084	5106	5111	5041	6599	6371	6733	5553	5756	6156	8838	8647	8506	2162	2082	2191
								3240.3	6381	6817	6701	11341	10518	12229	5157	5221	5081	6602	6436	6832	5640	5769	6310	8928	8686	8632	2183	2086	2163
								3300.3	6453	6806	6739	11520	10691	12390	5211	5234	5122	6655	6435	6686	5646	5843	6306	8988	8797	8754	2125	2081	2178
								3360.3	6578	6960	6850	11720	10830	12686	5249	5258	5218	6709	6529	6835	5701	5884	6403	9177	8869	8797	2131	2046	2182
								3420.4	6586	7061	6904	11801	10954	12777	5322	5386	5214	6770	6496	6836	5768	5964	6467	9162	9031	8896	2135	2074	2171
								3480.4	6672	7076	6968	11940	11152	12865	5307	5424	5277	6766	6551	6830	5854	6030	6528	9249	8991	9061	2121	2046	2157
								3540.4	6736	7185	7064	12100	11301	13036	5425	5477	5297	6808	6594	6762	5911	6114	6634	9347	9142	9044	2173	2053	2159
								3600.4	6919	7268	7184	12262	11478	13204	5453	5552	5368	6800	6651	6769	5957	6163	6703	9486	9359	9155	2143	2049	2182
								3660.4	7198	7311	7203	12394	11585	13440	5516	5583	5379	6972	6648	7022	5931	6183	6717	9622	9398	9242	2111	2077	2121
								3720.4	8613	7493	7310	12712	11865	13688	5564	5609	5437	6900	6701	7067	6064	6261	6807	9678	9422	9295	2148	2070	2147
								3780.4	8796	7550	7370	12862	11946	13896	5570	5688	5491	6916	6798	7274	6164	6303	6920	9752	9556	9491	2142	2056	2157
								3840.4	8661	7610	7473	13005	12101	14016	5648	5755	5526	7033	6733	6871	6150	6375	6923	9902	9657	9533	2200	2058	2186
								3900.4	7966	7688	7502	13198	12373	14115	5752	5786	5561	7025	6785	6924	6292	6466	6982	9892	9695	9624	2166	2041	2147
								3960.4	7941	7793	7591	13272	12449	14410	5757	5875	5617	7057	6889	7041	6321	6526	7048	10015	9820	9670	2173	2056	2152
								4020.4	7911	7807	7668	13502	12562	14587	5811	5870	5681	7137	6875	7066	6406	6552	7069	10128	9854	9839	2138	2038	2165
								4080.4	8323	7963	7788	13573	12731	14726	5895	5934	5695	7124	6919	7289	6434	6634	7190	10219	10005	9851	2122	2047	2169
								4140.4	8726	8024	7814	13896	12887	14887	5944	5960	5732	7183	7009	7397	6480	6667	7275	10267	10087	10078	2130	2049	2150
								4200.4	9039	8041	7914	13994	13145	15019	5933	6015	5833	7159	6940	7317	6574	6738	7338	10405	10183	9983	2165	2040	2158
								4260.4	8295	8189	7946	14242	13257	15192	6012	6017	5837	7179	7027	7227	6581	6802	7370	10463	10289	10143	2166	2033	2156
								4320.4	8968	8266	8068	14333	13391	15436	6032	6156	5891	7313	7085	7255	6675	6881	7502	10638	10343	10204	2125	2033	2169
								4380.5	9013	8307	8130	14516	13577	15579	6116	6138	5939	7318	7105	7215	6735	6976	7549	10679	10372	10277	2151	2058	2139
								4440.5	8876	8366	8246	14615	13754	15805	6181	6236	6015	7361	7192	7530	6823	7030	7669	10723	10582	10374	2135	2008	2150
								4500.5	8780	8485	8341	14816	13996	15929	6278	6262	6045	7390	7213	7474	6903	7098	7695	10840	10640	10502	2161	2042	2179
								4560.5	8799	8610	8459	15009	14078	16111	6291	6326	6137	7479	7219	7482	6952	7145	7681	11011	10768	10590	2147	2036	2164
								4620.5	9022	8684	8452	15203	14230	16288	6322	6373	6194	7452	7268	7725	7036	7260	7834	10978	10803	10746	2111	2062	2156
								4680.5	9324	8747	8515	15348	14502	16539	6433	6422	6196	7494	7310	7593	7042	7254	7906	11127	10887	10793	2123	2071	2142
								4740.5	9503	8799	8600	15577	14608	16648	6404	6480	6224	7546	7374	7455	7143	7317	7946	11187	10966	10907	2126	2033	2163
								4800.5	9562	8934	8658	15642	14766	17026	6497	6535	6145	7571	7346	7463	7189	7402	8014	11291	11047	10949	2132	2053	2197
								4860.5	9644	8935	8771	15957	14949	17095	6578	6621	6247	7625	7377	7580	7290	7406	8152	11384	11105	10955	2147	2057	2130
								4920.5	9803	9033	8843	16102	15054	17280	6608	6580	6297	7629	7399	7736	7335	7495	8136	11482	11216	11116	2127	2026	2132
								4980.5	9801	9178	8907	16286	15243	17417	6709	6681	6374	7698	7466	7701	7358	7598	8235	11635	11225	11159	2120	2022	2135
								5040.5	9990	9219	9021	16381	15493	17709	6685	6656	6386	7782	7549	7839	7447	7574	8257	11661	11480	11249	2105	2050	2145
								5100.5	9648	9244	9020	16536	15563	17712	6700	6727	6447	7681	7529	7948	7532	7636	8349	11647	11421	11315	2126	2006	2145
								5160.5	9588	9416	9167	16790	15723	17945	6767	6781	6470	7777	7588	7665	7582	7721	8423	11930	11638	11380	2112	2019	2160
								5220.5	9335	9440	9200	16821	15919	18114	6790	6876	6497	7881	7637	7821	7629	7856	8486	11941	11703	11508	2189	2043	2180
								5280.5	9834	9551	9272	17106	16090	18318	6891	6891	6540	7859	7673	7757	7689	7902	8593	12045	11767	11560	2131	2042	2183
								5340.5	9416	9538	9390	17320	16381	18521	6930	6980	6613	7894	7659	7952	7751	7954	8663	12037	11833	11668	2109	2038	2163
								5400.6	9526	9666	9480	17392	16493	18633	7016	7002	6682	7976	7725	8005	7832	8058	8656	12243	11996	11679	2141	2015	2133
								5460.6	9506	9628	9415	17513	16454	18797	6914	7005	6634	7930	7672	8119	7814	8000	8749	12204	11977	11654	2116	2015	2158
								5520.6	9623	9776	9606	17857	16813	18934	7056	7084	6787	8029	7764	7889	7950	8142	8922	12369	12135	11954	2145	2026	2142
								5580.6	10093	9937	9631	18026	16994	19164	7071	7181	6835	8059	7848	7897	7966	8199	8959	12419	12196	11979	2113	2037	2149
								5640.6	10335	9940	9735	18080	17009	19250	7158	7201	6834	8095	7832	7940	8059	8310	9064	12635	12287	12135	2128	2014	2174
								5700.6	10159	10091	9747	18285	17205	19460	7278	7249	6885	8074	7867	8193	8124	8371	9111	12673	12386	12246	2119	2039	2173
								5760.6	10371	10141	9850	18537	17460	19759	7293	7313	6956	8107	7947	8195	8157	8349	9181	12725	12495	12190	2118	2013	2131
								5820.6	10490	10280	9935	18654	17621	19986	7308	7354	6959	8194	7951	8277	8222	8449	9223	12779	12613	12386	2132	2016	2166
								5880.6	10484	10306	10087	18837	17777	20084	7362	7406	7044	8242	7948	8190	8330	8549	9338	12938	12717	12396	2112	2013	2164
								5940.6	10534	10382	10051	19000	17975	20337	7360	7481	7027	8306	7989	8138	8375	8647	9441	13013	12732	12494	2099	2047	2149
								6000.6	10674	10475	10146	19321	18068	20452	7456	7514	7173	8326	8039	8130	8464	8641	9493	13040	12806	12571	2156	2058	2133
								6060.6	10685	10499	10204	19330	18258	20553	7530	7509	7146	8288	8104	8273	8430	8711	9507	13142	12950	12674	2150	2054	2144
								6120.6	10974	10596	10317	19441	18505	20597	7517	7575	7203	8331	8117	8460	8581	8754	9628	13274	12956	12744	2130	2014	2143
								6180.6	10896	10662	10329	19487	18597	20787	7545	7566	7147	8313	8131	8567	8553	8780	9687	13222	12945	12742	2067	1993	2129
								6240.6	10899	10774	10455	19916	18836	21004	7625	7711	7291	8397	8233	8331	8683	8895	9765	13407	13074	12798	2137	2026	2118
								6300.7	10912	10798	10516	20128	18896	21244	7731	7755	7299	8460	8262	8341	8732	8924	9895	13519	13233	12963	2130	2022	2153
								6360.6	10765	10908	10557	20112	19141	21557	7708	7766	7300	8491	8314	8358	8843	9058	9916	13583	13223	13071	2162	2003	2126
								6420.7	10757	10994	10670	20354	19290	21671	7762	7833	7463	8514	8296	8659	8909	9150	9988	13724	13374	13153	2154	2028	2156
								6480.7	10756	11023	10674	20315	19286	21665	7820	7825	7383	8543	8300	8488	8942	9087	10058	13649	13400	13143	2120	2012	2106
								6540.7	10994	11049	10664	20535	19448	21921	7883	7861	7437	8600	8289	8587	8947	9194	10140	13869	13519	13264	2073	1983	2121
								6600.7	11260	11243	10831	20868	19811	22182	7922	8041	7534	8630	8398	8456	9072	9284	10244	13930	13657	13514	2121	2014	2176
								6660.7	11231	11215	10943	20964	20002	22360	7978	7965	7549	8680	8443	8592	9170	9395	10299	14021	13666	13506	2118	2018	2140
								6720.7	11465	11371	10969	21272	19989	22375	7996	8060	7604	8709	8464	8682	9263	9398	10484	14074	13789	13591	2127	1998	2144
								6780.7	11789	11451	11175	21295	20248	22803	8090	8076	7612	8709	8487	8779	9307	9503	10445	14184	13895	13482	2120	2021	2133
								6840.7	11352	11350	11148	21490	20329	22852	8079	8052	7668	8679	8506	8958	9263	9508	10428	14185	13923	13568	2077	1997	2096
								6900.7	11571	11550	11292	21725	20581	23026	8105	8233	7708	8816	8621	8695	9411	9695	10622	14415	13977	13740	2115	2009	2144
								6960.7	11782	11651	11273	21953	20761	23110	8178	8256	7751	8783	8613	8744	9365	9668	10635	14455	14046	13838	2141	2020	2167
								7020.7	11860	11691	11297	22137	20900	23327	8255	8339	7764	8797	8623	8820	9519	9781	10764	14540	14156	13902	2102	2027	2140
								7080.7	12062	11792	11462	22313	21107	23506	8215	8343	7809	8863	8612	8930	9558	9839	10827	14595	14267	14096	2117	2005	2149
								7140.7	12114	11883	11527	22414	21371	23653	8291	8385	7886	8961	8710	9008	9641	9902	10872	14727	14312	14099	2098	2025	2154
								7200.7	12063	11969	11532	22533	21353	23891	8325	8438	7956	8938	8745	8786	9708	10008	10883	14755	14488	14114	2130	2012	2116
								7260.7	12142	12034	11625	22603	21641	23990	8441	8504	7933	8964	8761	8865	9764	10035	11045	14892	14558	14240	2120	2002	2139
								7320.7	12106	11983	11762	22845	21814	24235	8457	8513	8031	9053	8774	8951	9849	10091	11086	14925	14518	14278	2109	1995	2135
								7380.8	12184	12137	11733	22983	21903	24443	8511	8597	8019	9030	8790	9124	9944	10156	11109	15028	14645	14437	2098	2000	2129
								7440.8	12329	12179	11911	23138	21991	24387	8582	8601	8084	9057	8820	9037	9923	10197	11276	15043	14705	14387	2143	1987	2167
								7500.8	12314	12308	11894	23447	22247	24839	8593	8642	8131	9087	8823	9294	10020	10288	11289	15170	14842	14433	2073	2006	2122
								7560.8	12435	12354	12007	23690	22462	24791	8624	8680	8190	9140	8922	9014	10194	10397	11352	15212	14863	14606	2104	1984	2118
								7620.8	12417	12372	11927	23520	22390	24951	8633	8698	8123	9075	8821	9105	10106	10325	11385	15227	14831	14543	2093	1984	2084
								7680.8	12478	12404	12091	23812	22688	25213	8765	8693	8162	9201	8898	9186	10165	10336	11488	15283	14852	14626	2040	1956	2114
								7740.8	12501	12392	12130	23997	22766	25288	8701	8731	8222	9236	8944	9215	10267	10498	11560	15367	15049	14708	2068	2001	2099
								7800.8	12642	12668	12243	24440	23025	25590	8784	8911	8343	9262	8980	9144	10410	10527	11629	15551	15072	14902	2112	1992	2121
								7860.8	12720	12701	12371	24453	23205	25731	8860	8889	8357	9347	9071	9427	10469	10688	11813	15624	15175	14912	2105	1998	2117
								7920.8	12829	12783	12415	24598	23303	25758	8885	8990	8409	9355	9043	9222	10410	10736	11858	15789	15265	15051	2093	2004	2105
								7980.8	12984	12782	12360	24840	23499	26138	8928	8952	8444	9306	9158	9262	10576	10759	11849	15817	15372	15077	2092	1999	2137
								8040.8	12925	12785	12465	24805	23654	26092	8934	8962	8423	9374	9054	9271	10577	10805	11869	15767	15378	15069	2078	1999	2116
								8100.8	13136	13012	12567	25145	23926	26383	9012	9098	8569	9469	9159	9402	10733	10930	12083	15918	15580	15244	2092	2017	2132
								8160.8	13256	13119	12657	25434	24038	26673	9134	9115	8591	9492	9233	9462	10792	10990	12119	16131	15580	15349	2102	1977	2132
								8220.8	13254	13137	12687	25491	24235	26666	9123	9243	8590	9517	9235	9372	10826	11041	12181	16094	15678	15413	2131	1991	2133
								8280.9	13044	13127	12782	25393	24215	26788	9154	9221	8629	9498	9242	9622	10842	11030	12146	16071	15688	15419	2068	2007	2079
								8340.9	13187	13258	12813	25910	24569	26843	9143	9193	8601	9541	9299	9410	10898	11090	12284	16209	15754	15451	2072	1967	2116
								8400.9	13188	13373	12929	26057	24724	27258	9347	9340	8684	9568	9346	9541	10954	11225	12358	16303	15995	15551	2098	1976	2116
								8460.9	13238	13443	12964	26276	24881	27628	9313	9398	8757	9676	9408	9631	11074	11276	12459	16377	16009	15678	2077	1995	2122
								8520.9	13296	13420	12985	26197	24933	27777	9298	9446	8860	9645	9400	9660	11103	11356	12499	16534	16070	15672	2043	1995	2123
								8580.9	13152	13466	12994	26465	25124	27611	9332	9428	8794	9695	9389	9577	11114	11369	12471	16574	16123	15708	2114	1976	2085
								8640.9	13150	13658	13192	26593	25336	27815	9381	9484	8890	9703	9452	9866	11248	11472	12546	16695	16198	15840	2096	1995	2136
								8700.9	13351	13641	13274	26772	25554	27980	9430	9561	8891	9790	9530	9543	11316	11453	12570	16713	16403	16131	2083	1981	2137
								8760.9	13536	13878	13325	27072	25746	28184	9567	9518	9011	9824	9511	9739	11326	11615	12630	16790	16438	16220	2125	1989	2135
								8820.9	13712	13831	13337	27242	25948	28430	9473	9648	9054	9836	9577	9737	11573	11633	12818	16877	16572	16118	2102	1988	2133
								8880.9	13910	13887	13372	27397	26016	28558	9654	9648	9108	9857	9626	9726	11435	11706	12830	16959	16613	16189	2140	1982	2140
								8940.9	13923	13879	13383	27330	26125	28621	9606	9644	9071	9829	9588	9787	11539	11661	12842	16952	16649	16181	2084	1970	2103
								9000.9	14079	14063	13600	27652	26323	29083	9624	9723	9153	9902	9676	9861	11603	11812	13087	17203	16715	16456	2082	1997	2116
								9060.9	14117	13986	13532	27722	26363	28753	9628	9726	9155	9868	9650	9949	11647	11860	12975	17205	16738	16379	2067	1954	2097
								9120.9	14267	14170	13713	28100	26657	29211	9850	9781	9238	10039	9739	10005	11739	11961	13113	17368	16841	16572	2065	1996	2118
								9180.9	14246	14264	13702	28134	26798	29428	9817	9890	9256	9999	9747	9968	11854	12085	13170	17280	16934	16499	2082	1980	2128
								9240.9	14222	14243	13745	28178	26861	29380	9781	9858	9215	9991	9773	9980	11829	12052	13140	17352	16928	16526	2098	1974	2098
								9300.9	14419	14342	13892	28329	27092	29730	9915	9953	9357	10070	9765	10108	11962	12200	13303	17477	17098	16715	2080	1983	2121
								9360.9	14323	14423	13875	28693	27152	29765	9937	9948	9287	10098	9734	9990	11898	12160	13312	17470	17017	16748	2065	1940	2104
								9421	14592	14510	14032	28864	27522	30068	9926	10040	9378	10094	9895	10166	12069	12293	13473	17601	17247	16851	2081	1979	2145
								9481	14465	14442	13959	28821	27623	30217	10011	10010	9373	10071	9847	10122	11973	12295	13441	17650	17251	16871	2086	1944	2075
								9541	14530	14567	13982	29020	27639	30232	10053	10096	9433	10149	9870	10087	12078	12423	13471	17627	17259	16970	2072	1923	2104
								9601	14688	14596	14084	29412	28045	30556	10124	10198	9482	10255	9936	10196	12201	12523	13574	17857	17409	17204	2118	1991	2141
								9661	14936	14754	14269	29520	28151	30746	10120	10179	9533	10226	9973	10237	12252	12607	13668	17904	17481	17014	2060	2008	2112
								9721	14529	14689	14143	29597	28026	30519	10185	10185	9540	10215	9941	10247	12353	12634	13695	17857	17425	17170	2046	1986	2095
								9781	14660	14918	14320	29744	28361	30920	10241	10230	9570	10316	10029	10313	12412	12731	13886	17999	17620	17238	2058	1999	2127
								9841	14559	14869	14281	29801	28591	31050	10195	10256	9629	10269	9969	10287	12396	12733	13857	18030	17666	17239	2044	1938	2110
								9901	14761	15079	14507	30257	28769	31256	10263	10393	9704	10422	10067	10342	12514	12932	14011	18197	17801	17388	2102	2002	2106
								9961	14848	15060	14459	30277	28884	31335	10352	10318	9685	10336	10092	10305	12505	12840	14023	18263	17786	17334	2056	1965	2091
								10021	14917	15111	14620	30560	29117	31539	10428	10512	9801	10479	10245	10502	12648	12989	14244	18377	17851	17737	2106	1982	2130
								10081	14934	15250	14677	30973	29274	32104	10457	10595	9874	10516	10318	10495	12715	13089	14290	18575	17998	17690	2080	2007	2120
								10141	14854	15238	14664	30899	29395	31815	10444	10445	9869	10446	10150	10488	12746	13168	14230	18509	18071	17638	2064	1951	2094
								10201	14889	15291	14789	30941	29543	32086	10488	10582	9883	10434	10207	10496	12787	13084	14425	18507	18176	17630	2067	1967	2081
								10261.1	14950	15401	14903	31497	29878	32198	10591	10684	10005	10685	10315	10534	12949	13195	14657	18782	18373	17978	2105	2001	2108
								10321.1	15159	15561	14919	31323	29968	32760	10680	10736	9987	10623	10407	10668	12953	13395	14749	18802	18375	17973	2085	1996	2131
								10381.1	15264	15554	15018	31818	30340	32748	10722	10748	10029	10720	10405	10657	12984	13439	14908	18892	18398	17998	2109	1995	2129
								10441.1	15148	15585	14989	31670	30192	32471	10681	10712	9963	10691	10333	10609	13130	13328	14853	18952	18426	18001	2053	1990	2111
								10501.1	15269	15552	15018	31742	30204	32822	10577	10726	10046	10678	10380	10664	13114	13448	14875	18961	18545	18083	2075	1995	2120
								10561.1	15518	15836	15209	32104	30809	33330	10797	10787	10119	10778	10434	10695	13373	13514	15042	19204	18642	18172	2104	1992	2112
								10621.1	15514	15700	15227	32112	30607	33162	10758	10797	10084	10741	10401	10599	13440	13520	14990	19065	18608	18162	2053	1962	2103
								10681.1	15421	15842	15194	32117	30910	33229	10786	10856	10166	10777	10515	10645	13414	13539	15113	19163	18673	18356	2095	1951	2078
								10741.1	15479	15809	15303	32642	30941	33612	10870	10935	10156	10817	10486	10793	13445	13571	15067	19284	18690	18286	2050	1998	2061
								10801.1	15556	15932	15390	32718	31283	33579	10917	10944	10187	10781	10535	10686	13417	13685	15208	19244	18821	18425	2059	1986	2115
								10861.1	15735	16043	15440	32959	31521	34049	10983	11105	10359	10889	10621	10741	13663	13841	15383	19485	19024	18632	2051	2003	2135
								10921.1	15735	16207	15519	33297	31558	34148	11065	11119	10378	10897	10645	10868	13678	13946	15387	19555	18972	18537	2112	1997	2123
								10981.1	15713	16093	15558	33106	31889	34142	11001	11063	10397	10929	10644	10764	13653	13809	15345	19597	18973	18621	2070	1958	2086
								11041.1	15788	16183	15655	33307	31968	34217	11148	11134	10390	11029	10636	10860	13765	13903	15492	19696	19160	18699	2061	1955	2108
								11101.1	16008	16388	15827	33686	32130	34819	11144	11202	10450	10944	10664	10932	13830	14041	15631	19631	19157	18899	2088	1999	2162
								11161.1	16074	16276	15690	33690	32118	34797	11109	11192	10455	10959	10689	10896	13856	14014	15610	19737	19200	18656	2068	1947	2099
								11221.1	16164	16382	15803	33875	32242	34542	11129	11260	10477	11093	10732	10931	13968	14070	15737	19775	19205	18941	2061	1958	2101
								11281.1	16183	16433	15799	34036	32362	34897	11270	11268	10539	11046	10772	10993	13952	14177	15813	19983	19302	18899	2067	1971	2101
								11341.2	16146	16494	15866	34358	32509	35075	11307	11412	10548	11146	10800	10923	13954	14171	15776	20109	19422	19072	2066	1972	2096
								11401.2	16392	16577	16097	34454	33023	35491	11448	11461	10712	11222	10903	11074	14277	14462	15967	20116	19564	19158	2074	1979	2120
								11461.2	16298	16648	15931	34433	32914	35323	11455	11472	10596	11166	10843	11065	14199	14305	15874	20142	19628	19264	2043	1952	2076
								11521.2	16351	16651	16060	34561	33070	35781	11391	11461	10703	11147	10943	11097	14129	14394	15914	20244	19595	19187	2079	1969	2083
								11581.2	16394	16784	16227	34885	33429	35900	11503	11532	10737	11320	10952	11150	14370	14428	16107	20349	19660	19403	2074	1965	2120
								11641.2	16373	16741	16134	34966	33417	36017	11489	11574	10733	11237	10897	11185	14269	14461	16059	20281	19943	19256	2054	1943	2113
								11701.2	16346	16894	16245	35350	33679	36004	11569	11500	10770	11222	10913	11215	14344	14461	16155	20360	19933	19364	2053	1958	2127
								11761.2	16566	16948	16427	35473	33896	36567	11583	11705	10924	11319	10992	11311	14480	14567	16263	20637	19917	19540	2078	1994	2118
								11821.2	16488	16922	16398	35505	33829	36662	11669	11577	10885	11288	11078	11266	14491	14598	16166	20453	20015	19672	2051	1967	2078
								11881.2	16403	16859	16224	35454	33738	36213	11511	11569	10753	11239	10900	11076	14408	14446	16170	20497	19858	19433	1992	1944	2061
								11941.2	16639	17088	16462	35589	34019	36561	11616	11662	10951	11386	11098	11332	14618	14659	16406	20755	20170	19568	2007	1951	2074
								12001.2	16649	17194	16588	35863	34465	37028	11817	11813	11010	11516	11154	11349	14674	14780	16424	20750	20208	19796	2044	1977	2117
								12061.2	16690	17272	16500	36026	34472	36795	11623	11754	11002	11462	11135	11379	14764	14764	16438	20697	20278	19677	2023	1951	2100
								12121.2	16693	17159	16668	36198	34537	37161	11777	11825	11011	11446	11100	11481	14641	14904	16541	20810	20168	19747	2051	1975	2103
								12181.2	16817	17343	16742	36369	34810	37321	11781	11850	11090	11468	11224	11467	14833	14905	16538	20945	20342	19934	2061	1973	2103
								12241.2	16985	17613	16843	37017	35009	38153	11971	11992	11189	11577	11214	11426	14925	15032	16656	20915	20612	20122	2060	1973	2105
								12301.3	16897	17522	16907	36793	35323	37723	11865	11998	11117	11562	11193	11515	14955	15025	16675	20996	20386	19983	2046	1974	2046
								12361.3	17104	17593	16907	37242	35581	38075	11976	12036	11216	11611	11302	11592	15166	15115	16854	21230	20594	20217	2073	2014	2138
								12421.3	17207	17712	17124	37450	35483	38176	12037	12046	11312	11698	11368	11663	15149	15240	16993	21371	20662	20259	2103	1969	2115
								12481.3	17340	17679	17163	37497	35842	38452	12046	12121	11300	11671	11368	11654	15152	15197	16973	21383	20718	20244	2057	1971	2102
								12541.3	17348	17615	17056	37389	35725	38295	12166	12076	11324	11632	11408	11642	15085	15249	16929	21419	20715	20293	2039	1945	2084
								12601.3	17334	17833	17134	37789	36086	38479	12063	12191	11326	11662	11407	11662	15283	15338	17004	21515	20748	20338	2037	1940	2095
								12661.3	17373	17761	17207	37981	36080	38688	12177	12160	11374	11676	11373	11766	15226	15390	17146	21542	20830	20431	2058	1931	2088
								12721.3	17330	17858	17260	38017	36219	38802	12105	12199	11407	11763	11466	11729	15301	15446	17153	21638	21014	20466	2042	1950	2070
								12781.3	17526	18124	17406	38461	36630	38934	12286	12272	11466	11995	11573	11934	15461	15577	17361	21884	20993	20703	2063	1996	2116
								12841.3	17511	18042	17426	38384	36699	39418	12308	12378	11550	11793	11505	11825	15509	15611	17275	21729	21089	20549	2002	1952	2063
								12901.3	17595	18132	17581	38612	36832	39424	12370	12393	11540	11882	11515	11881	15400	15512	17295	21739	21117	20730	2036	1930	2104
								12961.3	17753	18249	17680	38799	37041	39703	12411	12481	11556	11959	11648	11915	15775	15816	17444	21940	21359	20881	2066	1975	2122
								13021.3	17916	18336	17713	39008	37232	39541	12423	12494	11610	11956	11666	11918	15746	15788	17612	22053	21451	21039	2025	1968	2105
								13081.3	17941	18245	17621	38876	37232	39639	12395	12339	11580	11955	11655	11909	15707	15690	17562	21924	21334	20817	2022	1956	2100
								13141.3	17899	18217	17707	39097	37151	39631	12415	12490	11609	11994	11644	11807	15823	15919	17550	22054	21300	21008	2014	1952	2071
								13201.3	18052	18250	17637	39087	37478	40082	12478	12516	11604	11989	11607	11975	15724	15935	17535	22115	21433	20994	2047	1934	2071
								13261.4	17984	18426	17814	39424	37506	40167	12391	12556	11676	12024	11723	11939	15929	15904	17676	22262	21515	20963	2047	1945	2063
								13321.4	18000	18451	17779	39712	37719	40120	12607	12531	11753	12067	11689	11988	15966	16026	17767	22189	21432	21089	2074	1966	2070
								13381.4	18077	18478	17885	39657	37774	40381	12583	12602	11734	12072	11720	12047	16070	16053	17630	22321	21565	21034	2041	1946	2081
								13441.4	18243	18572	17844	39902	38170	40300	12648	12650	11733	12111	11778	12055	16057	16133	17828	22071	21594	21346	1991	1939	2075
								13501.4	18391	18546	17965	39831	37925	40747	12601	12680	11826	12087	11756	12041	16024	16188	17829	22287	21622	21251	1999	1916	2057
								13561.4	18107	18583	18033	40082	38363	40671	12654	12662	11797	12101	11831	12172	16109	16244	17876	22350	21766	21348	2044	1944	2046
								13621.4	18422	18667	18107	40195	38284	41176	12737	12785	11820	12188	11825	12177	16283	16369	17977	22369	21855	21342	2020	1919	2071
								13681.4	18598	18798	18184	40378	38557	41398	12757	12823	11947	12185	11841	12146	16350	16486	18086	22615	21882	21399	2008	1946	2062
								13741.4	18320	18775	18220	40552	38766	41096	12841	12823	11915	12324	11806	12218	16302	16442	18082	22647	21995	21647	2021	1945	2058
								13801.4	18177	18973	18367	40871	39132	41545	12879	12933	12053	12326	11894	12267	16523	16679	18267	22834	22041	21645	2047	1943	2058
								13861.4	18089	18967	18238	40766	39221	41329	12847	12846	12013	12234	11886	12153	16493	16649	18219	22790	22040	21449	2048	1925	2061
								13921.4	18032	18975	18320	40900	39179	41383	12877	12951	12002	12197	12055	12157	16513	16629	18228	22843	22053	21630	2019	1915	2064
								13981.4	18162	19089	18431	41232	39432	41946	12858	12884	12077	12356	11935	12319	16474	16695	18297	22815	22279	21698	2010	1923	2045
								14041.4	18225	19141	18570	41533	39398	41914	12977	12988	12165	12375	12022	12397	16587	16808	18391	22955	22155	21805	1998	1927	2063
								14101.4	18192	19107	18500	41427	39509	42125	13019	12989	12162	12400	11983	12467	16737	16912	18612	22877	22361	21822	2026	1938	2084
								14161.4	18365	19218	18650	41807	39843	42207	13094	13090	12197	12424	12065	12380	16770	16905	18590	23055	22425	21900	2041	1948	2072
								14221.4	18498	19278	18658	41970	40007	42465	13131	13192	12235	12536	12196	12442	16892	17152	18662	23067	22483	21953	2024	1958	2095
								14281.4	18343	19534	18691	42060	39888	42592	13105	13220	12256	12485	12103	12320	16937	17102	18658	23162	22550	21950	2021	1926	2071
								14341.5	18398	19474	18663	42209	40092	42518	13090	13204	12174	12476	12085	12414	17021	17099	18724	23206	22512	21993	2024	1929	2013
								14401.5	18557	19429	18838	42328	40228	42581	13181	13215	12214	12525	12217	12556	17151	17238	18917	23266	22533	22036	1999	1921	2058
								14461.5	18592	19433	18853	42339	40574	42953	13169	13286	12309	12607	12226	12336	17128	17241	18891	23341	22732	22112	2004	1914	2040
								14521.5	18765	19525	18971	42627	40467	43093	13287	13317	12443	12589	12263	12478	17161	17290	18955	23416	22710	22296	2037	1922	2106
								14581.5	18868	19659	18961	42603	40775	43107	13227	13344	12377	12614	12347	12458	17330	17322	19026	23468	22856	22393	2023	1943	2051
								14641.5	18987	19605	19056	42869	40896	43483	13385	13463	12365	12661	12200	12506	17321	17444	19136	23549	22842	22234	1998	1915	2059
								14701.5	19095	19692	19130	43109	41108	43383	13303	13425	12531	12641	12302	12650	17455	17486	19208	23622	22920	22370	2016	1921	2064
								14761.5	19237	19753	19085	43228	41266	43582	13370	13509	12460	12695	12417	12560	17457	17550	19235	23623	22900	22626	1995	1919	2062
								14821.5	19315	19798	19197	43178	41268	44128	13362	13515	12480	12681	12418	12588	17584	17642	19494	23866	22967	22823	1972	1945	2069
								14881.5	19568	19985	19258	43517	41310	44022	13417	13522	12498	12738	12407	12622	17680	17697	19382	23871	23044	22670	1995	1930	2073
								14941.5	19799	19917	19297	43657	41577	43976	13493	13527	12640	12683	12361	12666	17817	17732	19465	23913	23078	22808	2010	1948	2045
								15001.5	19739	19958	19355	43871	41817	44282	13501	13610	12622	12833	12542	12707	17738	17751	19582	24030	23350	22695	2030	1925	2046
								15061.5	20050	20144	19412	43989	41822	44413	13525	13712	12729	12884	12522	12721	17866	17945	19573	24148	23240	22971	2046	1924	2087
								15121.5	19890	19961	19380	43941	41826	44210	13540	13645	12648	12797	12444	12760	17887	17990	19669	23785	23192	22826	2011	1913	2047
								15181.5	19667	20114	19479	44036	41794	44584	13632	13653	12706	12847	12464	12774	17889	17952	19520	24076	23269	22774	1998	1906	2059
								15241.6	19843	20177	19711	44463	42081	44786	13728	13621	12636	12913	12603	12750	18074	18009	19850	24125	23237	22790	1993	1896	2072
								15301.6	19915	20090	19552	44420	42383	44902	13712	13838	12733	12859	12507	12914	18083	18073	19938	24165	23490	22898	2011	1895	2062
								15361.6	20086	20406	19681	44672	42535	45066	13833	13866	12919	12975	12616	12869	18064	18196	19967	24300	23543	22870	2015	1957	2039
								15421.6	20164	20469	19784	44808	42704	45226	13877	13721	12823	12922	12582	12640	18150	18160	19976	24367	23758	22978	2007	1946	2041
								15481.6	20134	20433	19731	44987	42870	45512	13830	13953	12818	13100	12636	12850	18273	18345	20160	24443	23772	23180	2010	1946	2040
								15541.6	20229	20415	19800	45287	43116	45527	13895	13960	12877	13088	12787	12885	18352	18255	20153	24412	23681	23403	1984	1895	2061
								15601.6	20250	20531	19880	45340	43221	45655	13862	13989	12929	13028	12667	12848	18417	18343	20187	24498	23805	23227	2001	1916	2041
								15661.6	20277	20615	19894	45710	43207	45732	14003	13991	12872	13099	12782	12959	18630	18561	20350	24696	24037	23195	2022	1943	2059
								15721.6	20393	20539	19863	45634	43214	45806	13900	13917	12949	13171	12843	12978	18487	18547	20371	24622	23969	23271	1979	1912	2045
								15781.6	20385	20658	19971	45711	43408	45896	14045	14059	12978	13125	12816	13025	18533	18479	20283	24780	23786	23424	1997	1898	2064
								15841.6	20376	20706	20006	45872	43517	46190	13962	14040	13017	13142	12878	12957	18409	18739	20451	24779	24149	23598	1975	1880	2043
								15901.6	20263	20660	19903	46028	43727	46333	14047	14109	12938	13225	12839	13133	18733	18589	20454	24728	24097	23554	1966	1918	2050
								15961.6	20350	20775	20270	46327	44291	46476	14137	14277	13280	13367	12887	13061	18982	18727	20661	24971	23992	23543	2030	1911	2077
								16021.6	20273	20810	20139	46468	44046	46427	14137	14243	13134	13290	12987	13175	18794	18870	20728	24996	24286	23585	2006	1930	2048
								16081.6	20470	21014	20253	46469	44198	46736	14112	14234	13224	13301	12977	13148	18932	18783	20709	25014	24342	23580	1990	1921	2071
								16141.6	20493	21017	20310	46695	44389	46623	14172	14256	12952	13309	12964	13135	18900	18915	20715	25058	24370	23710	1989	1926	2055
								16201.6	20670	21031	20268	46785	44357	46655	14275	14214	13250	13333	13090	13184	18931	18975	20820	25143	24432	23611	1989	1910	2046
								16261.6	20713	21112	20319	46819	44482	47416	14230	14281	13134	13410	13057	13256	19080	19027	20956	25240	24373	23830	1986	1923	2046
								16321.7	20767	21209	20345	47337	44536	47033	14319	14294	13229	13409	13048	13276	19098	19031	20862	25170	24464	23519	2012	1878	2036
								16381.7	20769	21228	20415	47191	44981	47224	14384	14387	13269	13428	13013	13151	19121	19120	21027	25265	24478	23967	1999	1914	2070
								16441.7	20755	21220	20533	47631	44935	47882	14286	14441	13422	13454	13141	13246	19237	19187	20951	25314	24520	24124	1977	1898	2043
								16501.7	20716	21259	20578	47490	45018	47791	14415	14522	13446	13543	13108	13326	19255	19180	21022	25566	24612	23995	1954	1894	2065
								16561.7	20967	21393	20589	47671	45180	47753	14458	14464	13417	13443	13271	13401	19333	19317	21118	25440	24763	23917	2025	1890	2061
								16621.7	21029	21341	20808	47892	45244	48080	14461	14480	13281	13529	13169	13278	19362	19357	21169	25589	24718	24126	2025	1898	2088
								16681.7	20997	21396	20719	48025	45387	48074	14575	14579	13478	13551	13149	13308	19461	19413	21326	25592	24784	24102	2003	1933	2092
								16741.7	21001	21491	20915	48175	45797	48365	14461	14602	13498	13612	13386	13481	19566	19641	21235	25845	25042	24124	1970	1897	2070
								16801.7	21174	21569	20818	48213	45842	48401	14574	14618	13613	13675	13353	13519	19609	19571	21524	25798	24972	24177	1989	1909	2051
								16861.7	21190	21608	20921	48589	46174	48630	14555	14699	13532	13744	13288	13466	19807	19595	21471	25808	24684	24005	1996	1899	2085
								16921.7	21192	21676	20987	48536	46095	48749	14614	14840	13678	13659	13414	13580	19804	19637	21507	25926	25144	24187	1969	1904	2057
								16981.7	21282	21727	20928	48867	46592	48954	14638	14904	13584	13631	13483	13429	19780	19683	21744	25898	25415	24663	1962	1912	2072
								17041.7	21323	21858	21043	48991	46347	48923	14827	14746	13671	13755	13436	13573	19756	19903	21667	26243	25237	24645	1984	1920	2070
								17101.7	21442	21805	21146	48734	46239	49032	14799	14841	13630	13746	13428	13671	19763	19841	21544	26007	25250	24527	2003	1875	2079
								17161.7	21411	21934	21220	49173	46663	49018	14785	14822	13579	13744	13539	13582	19933	19939	21682	26173	25525	24248	2011	1917	2062
								17221.7	21352	21965	21230	49241	46627	49274	14838	14942	13719	13804	13462	13773	19927	20023	21829	26220	25436	24889	2008	1895	2059
								17281.7	21612	21973	21198	49596	46973	49211	14889	14839	13868	13848	13596	13627	20039	20056	21839	26254	25224	24345	1998	1919	2031
								17341.8	21578	21950	21306	49955	47026	49636	14874	14895	13775	13859	13579	13704	20118	20109	21833	26370	25612	25044	1990	1903	2043
								17401.8	21531	22011	21308	49569	46853	49881	14929	15095	13865	13843	13585	13739	20303	20114	21978	26395	25597	24610	1974	1898	2054
								17461.8	21848	22191	21335	49899	47264	49865	15069	15048	13803	13911	13601	13686	20168	20257	21998	26392	25538	24779	1973	1904	2060
								17521.8	21623	21984	21390	49958	47192	50139	14947	15016	13896	13951	13574	13782	20174	20286	22179	26543	25752	24570	1968	1921	2049
								17581.8	21754	22145	21450	50313	47511	50186	15032	15066	13905	14032	13736	13684	20404	20294	22164	26521	25581	24804	1973	1908	2082
								17641.8	21821	22231	21610	50652	47323	49824	15056	15133	13956	14053	13689	13867	20432	20161	22192	26652	25682	24904	2007	1887	2031
								17701.8	21793	22247	21557	50362	47716	50091	15197	15037	13847	14051	13781	13825	20435	20547	22075	26531	25758	25208	1960	1914	2049
								17761.8	21772	22232	21494	50396	47668	50394	15174	15130	13966	14035	13715	13823	20431	20433	22211	26625	26051	24845	1964	1900	2046
								17821.8	21923	22499	21640	50705	47845	50391	15079	15127	13973	14005	13836	13838	20491	20392	22225	26840	26016	24763	1975	1875	2098
								17881.8	21958	22558	21524	50934	48227	50913	15199	15211	13959	14151	13859	14015	20565	20549	22404	26750	25929	25170	1971	1886	2022
								17941.8	21949	22420	21650	50943	47987	50774	15253	15214	14115	14124	13830	13907	20774	20477	22472	27220	26195	25186	1967	1881	2040
								18001.8	22037	22608	21790	51067	48365	50861	15285	15120	13983	14096	13806	13858	20712	20645	22498	26954	26209	25039	1953	1909	2032
								18061.8	22087	22571	21755	51081	48350	50920	15271	15366	14137	14107	13905	13898	20750	20669	22491	26909	26084	25201	1947	1875	2033
								18121.8	22084	22598	21898	51041	48341	50828	15264	15300	14133	14120	13816	13940	20854	20701	22544	26965	26179	25349	1937	1889	2062
								18181.8	22203	22560	21820	51396	48524	51128	15233	15301	13979	14200	13878	14134	20972	20676	22714	26958	26265	25040	1932	1843	2030
								18241.8	22037	22661	21862	51635	48522	51010	15402	15230	14140	14271	13898	13909	20857	20763	22782	27029	26227	25019	1951	1863	2012
								18301.9	22263	22667	21990	51750	48486	51223	15285	15430	14130	14225	13986	14075	21175	20926	22757	27027	26011	25386	1955	1881	2030
								18361.9	22297	22716	21902	51752	48992	51518	15439	15598	14200	14320	14043	14074	21244	20980	22861	27277	26612	25390	1977	1845	2047
								18421.9	22135	22648	22019	51751	48874	51601	15554	15475	14113	14185	13939	14127	21199	20928	22916	27290	26432	25377	1938	1902	2061
								18481.9	22303	22794	22146	52280	49216	51820	15443	15576	14197	14375	14080	14044	21209	21062	23065	27449	26472	25464	1951	1884	2048
								18541.9	22445	22937	22190	52380	49012	51932	15629	15614	14368	14451	14067	14111	21261	21086	22987	27591	26369	25728	1980	1901	2021
								18601.9	22436	22976	22208	52350	49308	51974	15521	15657	14270	14587	14197	14138	21329	21228	23191	27519	26642	25472	1967	1882	2051
								18661.9	22361	23077	22271	52327	49443	52134	15498	15683	14346	14475	14240	14451	21390	21253	23119	27590	26540	25838	1964	1905	2017
								18721.9	22300	23044	22207	52908	49626	51986	15705	15670	14404	14468	14144	14071	21509	21546	23245	27683	26670	25451	1940	1876	2002
								18781.9	22537	23064	22350	52624	49742	52681	15586	15784	14227	14491	14110	14339	21407	21272	23319	27580	26884	25707	1933	1891	2026
								18841.9	22489	23085	22310	53072	49859	52504	15681	15650	14433	14511	14101	14275	21568	21399	23135	27696	26542	26216	1927	1880	2035
								18901.9	22830	23220	22399	52925	50003	52677	15745	15765	14465	14573	14274	14154	21704	21502	23270	27782	27059	25850	1926	1865	2018
								18961.9	22788	23340	22182	53412	49926	52887	15672	15715	14362	14645	14239	14254	21698	21535	23470	27886	27005	25847	1944	1890	2030
								19021.9	22958	23186	22529	53478	50055	53199	15707	15942	14573	14464	14149	14250	21786	21605	23481	27745	27079	25953	1934	1853	2042
								19081.9	22857	23288	22537	53447	50264	53155	15890	15922	14511	14616	14304	14347	21790	21553	23555	27907	27139	26413	1933	1865	2020
								19141.9	22858	23358	22569	53464	50464	53004	15873	15975	14584	14655	14248	14292	21968	21634	23613	27948	27267	26147	1985	1887	2049
								19202	22995	23442	22619	53303	50232	53105	15849	15837	14404	14564	14479	14356	21896	21719	23663	28159	27427	25976	1942	1870	2025
								19262	22820	23535	22777	53945	50478	53474	15880	15952	14492	14820	14555	14503	22104	21899	23776	28032	27474	26041	1951	1860	2025
								19321.9	22947	23535	22769	53958	50706	53373	15997	16064	14664	14789	14473	14555	22166	21913	23745	28171	27599	25980	1965	1887	2053
								19382	22965	23567	22742	54396	50772	53652	15992	15976	14671	14889	14529	14490	22212	22096	23969	28265	27336	26282	1955	1874	2053
								19442	23264	23568	22750	54310	50776	54081	15983	16078	14714	14917	14562	14821	22305	22028	23940	28285	27578	26208	1975	1900	2044
								19502	23199	23618	22763	54282	51058	54060	16069	16206	14607	14849	14744	14603	22321	22157	23965	28329	27798	26382	1982	1867	2037
								19562	23174	23719	22891	54541	50945	54104	16017	16142	14801	14916	14566	14776	22360	22197	24165	28472	27593	26379	1979	1896	2036
								19622	23211	23762	22949	54901	51317	54278	16273	16227	14771	14961	14589	14765	22435	22268	24080	28370	27701	26087	1987	1867	2020
								19682	23202	23795	23049	55002	51234	54477	16280	16272	14940	15084	14604	14800	22506	22402	24227	28370	27753	26574	1961	1891	2043
								19742	23290	23767	22964	55018	51435	54130	16229	16280	14970	14928	14596	14776	22411	22300	24128	28635	27687	26498	1942	1871	2037
								19802	23309	23821	23036	54848	51586	54519	16304	16230	14893	14893	14735	14917	22594	22365	24328	28575	27990	26645	1970	1881	2060
								19862	23162	23915	23004	54819	51838	54515	16333	16172	14868	14956	14646	14778	22798	22491	24399	28826	27805	27047	1964	1873	2056
								19922	23222	23893	23204	55308	51735	54298	16328	16357	14901	15068	14762	14776	22689	22411	24349	28747	27971	26095	1933	1897	1990
								19982	23461	24012	23108	55357	51712	54625	16337	16261	14759	15069	14775	14735	22665	22662	24339	28838	28126	26392	1958	1868	2038
								20042	23580	23951	23163	55781	51983	54727	16275	16367	14935	15230	14753	14851	22778	22666	24370	28933	27939	27291	1963	1867	2023
								20102	23629	24108	23158	55755	52169	54696	16484	16313	14958	15101	14747	14781	22897	22780	24521	28868	28059	26904	1922	1849	2008
								20162	23679	24047	23205	56033	51922	54643	16478	16517	14920	15079	14891	14869	22883	22713	24646	28820	28311	26857	1964	1887	2038
								20222.1	23797	24090	23238	55960	52152	54918	16399	16375	14893	15193	14832	14848	23037	22830	24594	29086	28428	26684	1945	1878	2062
								20282.1	23745	24132	23286	55947	52380	55180	16483	16391	15020	15258	14860	14828	23058	22822	24646	28998	28472	27001	1930	1881	2032
								20342.1	23781	24125	23193	55939	52143	55334	16434	16501	14818	15305	14786	14811	23023	22797	24817	28822	28267	27124	1975	1866	2034
								20402.1	23919	24196	23234	55689	52392	55050	16458	16312	14977	15226	14805	14961	23035	22947	24859	29032	28514	26684	1951	1860	2010
								20462.1	23888	24185	23481	56267	52449	55416	16404	16443	15063	15150	14814	14886	23090	22933	24929	29019	28150	27202	1936	1891	2036
								20522.1	23846	24277	23387	56567	52555	55305	16531	16618	14969	15278	14771	14885	23233	22895	24792	29209	28554	27029	1932	1885	2056
								20582.1	23858	24326	23377	56123	52920	55386	16511	16593	15042	15268	14927	15054	23236	23059	24829	29037	28311	26996	1933	1889	2017
								20642.1	23870	24292	23258	56566	52630	55657	16739	16680	15258	15359	14885	14913	23236	23133	24905	29278	28197	26992	1954	1872	2007
								20702.1	23881	24397	23431	56385	52764	55927	16609	16698	15170	15339	15100	15106	23292	23104	24985	29370	28577	26923	1961	1875	2009
								20762.1	24048	24331	23552	56677	52804	55743	16696	16693	15100	15407	15060	14943	23345	23212	24887	29369	28716	27294	1948	1865	2044
								20822.1	24154	24408	23605	56390	52887	55938	16786	16834	15252	15332	15035	14954	23396	23253	25141	29363	28803	27073	1938	1865	2006
								20882.1	24515	24192	23302	56615	52977	55721	16777	16679	15304	15436	15104	15104	23464	23339	25276	29398	28600	27330	1926	1861	2027
								20942.1	24282	24463	23752	57319	53054	56241	16807	16678	15190	15584	15062	15115	23479	23373	25284	29545	28717	27201	1947	1856	2005
								21002.1	24368	24667	23778	57510	53335	56313	16724	16784	15239	15619	14945	15167	23607	23437	25396	29780	28559	27076	1964	1885	1980
								21062.1	24499	24666	23803	57267	53252	56660	16806	16672	15290	15620	15050	15201	23728	23407	25373	29831	28645	27234	1960	1872	1985
								21122.1	24526	24610	23720	57544	53633	56410	16925	16740	15337	15538	15112	15123	23700	23584	25464	29521	28826	27295	1949	1885	2035
								21182.1	24512	24576	23762	57268	53454	56532	16804	16922	15393	15619	15252	15235	23909	23572	25612	29640	29015	27516	1942	1856	2014
								21242.2	24582	24736	23724	57430	53565	56407	16955	16895	15454	15560	15056	15402	23796	23590	25709	29831	28628	27718	1923	1884	2022
								21302.2	24687	24624	23829	57761	53829	56779	16952	16884	15385	15638	15260	15269	23923	23625	25602	29687	29046	27650	1947	1887	2052
								21362.2	24715	24709	23987	57950	53987	57166	17113	17054	15438	15682	15415	15177	24141	23768	25704	29726	29152	27479	1972	1868	2028
								21422.2	24865	24774	23962	57863	53810	56989	17071	17014	15403	15727	15174	15200	23984	23915	25824	29871	29235	27644	1939	1857	2053
								21482.2	24679	24789	23894	58277	54089	56841	17144	17039	15314	15726	15265	15352	24091	23825	25971	29750	29356	27635	1928	1874	2028
								21542.2	24969	24811	23981	58287	54231	56983	17083	17052	15352	15859	15328	15398	24111	23926	25832	30146	29310	27583	1944	1881	2019
								21602.2	24740	24863	24034	58544	54285	56851	17253	17034	15320	15766	15205	15461	24072	23737	26021	30075	29282	27665	1951	1880	2013
								21662.2	24943	25043	24107	58296	53984	57207	17116	17104	15477	15772	15287	15487	24455	23916	26228	30029	29346	27753	1948	1848	2002
								21722.2	24978	24947	24109	58739	54275	57558	17134	16998	15536	15724	15313	15529	24320	24046	26257	30066	29311	27791	1961	1849	2018
								21782.2	24951	25005	24039	58494	54317	57182	17220	17155	15516	15813	15417	15512	24327	23979	26354	30147	29574	27729	1962	1856	2024
								21842.2	24882	24946	24045	58320	54548	56944	17147	17172	15595	15844	15382	15406	24223	23938	26340	30061	29421	27689	1935	1855	2017
								21902.2	24912	24999	24047	58732	54432	57629	17245	17032	15454	16017	15536	15704	24420	24241	26486	30318	29401	27777	1928	1877	2035
								21962.2	24965	24871	24155	58822	54520	57490	17254	17196	15521	15931	15551	15257	24414	24280	26512	30067	29603	28030	1955	1838	2011
								22022.2	24931	25087	24123	58733	54846	57607	17329	17178	15560	15792	15409	15534	24416	24182	26544	29962	29620	27923	1936	1883	2029
								22082.2	24690	25217	24237	58892	54784	57738	17355	17184	15462	15803	15562	15547	24638	24270	26597	30233	29550	27794	1954	1870	2005
								22142.3	25043	25085	24216	59078	54679	57530	17278	17225	15463	15901	15503	15225	24456	24236	26662	30528	29387	27887	1951	1861	2019
								22202.2	24980	25163	24341	59253	55021	57665	17336	17456	15576	15982	15564	15377	24694	24416	26689	30368	29699	27841	1935	1861	2050
								22262.3	25091	25321	24387	59315	55175	58184	17372	17304	15608	16139	15640	15452	24684	24381	26814	30556	29787	28109	1949	1883	2024
								22322.3	25176	25299	24465	59283	55089	58282	17480	17380	15616	15836	15592	15633	24808	24471	26872	30432	30128	28087	1965	1865	1989
								22382.3	25094	25175	24318	59355	54838	58464	17507	17460	15753	16073	15553	15519	24899	24656	27049	30534	29706	28368	1936	1871	2024
								22442.3	25132	25252	24379	59578	55517	58139	17484	17300	15562	16093	15583	15474	24787	24578	27148	30368	29456	28027	1940	1867	2016
								22502.3	25288	25331	24180	59813	55143	58183	17667	17399	15684	16079	15748	15493	24949	24611	27081	30477	29805	28300	1941	1852	2015
								22562.3	25090	25370	24447	59581	55218	58325	17589	17340	15769	16043	15552	15334	24893	24580	27066	30854	29830	28236	1937	1867	1990
								22622.3	25145	25243	24545	59831	55399	58351	17516	17443	15715	16077	15653	15622	25075	24678	27284	30812	30190	28089	1944	1840	2003
								22682.3	25179	25354	24440	59721	55379	58405	17517	17633	15655	16142	15669	15578	25063	24869	27225	30809	29837	28351	1956	1867	1999
								22742.3	25132	25401	24425	60170	55577	58600	17556	17485	15724	15936	15638	15526	25078	24768	27245	30571	29989	28174	1949	1861	2030
								22802.3	25357	25519	24525	59998	55658	58317	17496	17557	15937	16246	15658	15387	25111	24920	27418	30825	30075	28272	1924	1854	2018
								22862.3	25391	25372	24535	59902	55506	58683	17607	17630	15786	16218	15764	15622	25162	24827	27359	30766	30070	28513	1946	1889	2033
								22922.3	25387	25407	24520	60155	55733	58558	17776	17640	15948	16078	15886	15899	25333	24943	27322	30615	30005	28483	1921	1888	2026
								22982.3	25472	25490	24502	60359	55804	58811	17793	17608	15919	16274	15751	15600	25235	24921	27517	31095	30323	28390	1942	1869	1998
								23042.3	25375	25591	24548	60209	55442	58917	17702	17810	15912	16326	15802	15922	25372	25040	27612	30988	30005	28017	1959	1864	2034
								23102.3	25535	25421	24554	60542	55877	59162	17720	17647	15905	16301	15823	15622	25370	24874	27504	31310	30244	28576	1949	1871	2005
								23162.3	25490	25520	24639	60645	55903	58885	17765	17726	15926	16164	15758	15768	25421	25037	27509	31147	30141	28545	1949	1847	1982
								23222.4	25624	25535	24743	60791	55751	59043	17755	17546	15914	16322	15767	15731	25429	25250	27609	30878	30067	28394	1945	1851	1983
								23282.3	25542	25712	24715	60706	56012	58835	17837	17821	15905	16256	16008	15664	25481	25280	27719	30863	30399	28527	1966	1865	2004
								23342.4	25766	25656	24795	60486	56066	59389	17788	17704	15916	16359	15992	16022	25589	25266	27884	31201	30447	28394	1953	1894	2014
								23402.4	25727	25653	24679	60588	55934	59256	17911	17864	15951	16297	15803	15799	25557	25218	27924	31095	30048	28713	1922	1887	2026
								23462.4	25810	25630	24702	60521	56001	59408	17843	17787	15952	16282	15805	15608	25561	25301	27838	30948	30066	28533	1967	1852	2004
								23522.4	25742	25679	24827	60840	56352	59289	17825	17665	16038	16413	15927	15855	25720	25407	27958	31638	30334	28920	1939	1861	1988
								23582.4	25793	25567	24717	60982	56210	58818	18000	17753	15957	16494	16090	15782	25631	25546	27895	31138	30486	28606	1944	1855	1998
								23642.4	26005	25664	24847	61063	56529	59275	17888	17881	15974	16547	16049	15865	25622	25364	27927	31090	30162	28583	1922	1863	2022
								23702.4	25772	25853	24874	61204	56518	59151	17960	17912	16160	16471	15860	15819	25825	25414	27884	31144	30188	28769	1950	1854	1989
								23762.4	25892	25873	24862	61253	56375	59759	18101	17726	15901	16418	16042	15871	25827	25488	28007	31268	30393	28587	1930	1853	1992
								23822.4	25957	25892	24851	61259	56314	59551	17993	17941	16203	16481	15950	15771	25886	25554	28065	31421	30502	28578	1930	1883	2017
								23882.4	25788	25809	24916	61062	56178	59791	18041	17988	16130	16345	15870	15815	25839	25533	28123	31249	30599	28806	1930	1831	1993
								23942.4	25891	25838	24943	61435	56496	59450	18084	17972	16078	16456	16014	15997	25913	25550	28210	31487	30598	28681	1926	1870	2026
								24002.4	25901	25848	24923	61223	56474	59756	18026	18007	16098	16551	16043	16012	25956	25679	28277	31681	30725	28711	1926	1856	2012
								24062.4	26037	26010	24968	61297	56466	59686	18077	18030	16058	16668	16107	15792	26133	25625	28275	31442	30905	28526	1937	1846	2001
								24122.4	26072	25969	24843	61304	56555	59790	18174	17959	16120	16490	16012	16133	26074	25717	28188	31445	30508	28727	1948	1843	1987
								24182.5	25984	26041	24964	61255	56622	59633	18150	18137	16198	16609	16161	15754	25953	25682	28454	31627	30244	28526	1899	1854	1997
								24242.5	26011	25939	25003	61494	56542	60266	18053	18033	16077	16574	16046	16010	26140	25817	28361	31709	30914	28645	1940	1846	2010
								24302.5	26060	25965	24961	61477	56924	59517	18078	18098	16262	16611	16095	16223	26222	25798	28505	31782	30995	28768	1932	1861	2012
								24362.5	26101	26021	25069	61764	56957	60151	18228	18028	16177	16686	16172	16037	26355	25836	28548	31574	30453	28712	1915	1866	2027
								24422.5	26137	25982	24991		56975	59991	18157	18090	16220	16677	16133	16342	26321	25783	28507	31320	30915	28770	1928	1843	2002
								24482.5	26284	26081	25148	61882	56659	59950	18210	18102	16149	16562	16118	16038	26365	25949	28778	31562	31028	28794	1934	1851	2025
								24542.5	26270	26057	24993	61712	57120	59619	18307	18130	16231	16834	16188	15937	26377	26080	28656	31755	30821	28861	1946	1849	2015
								24602.5	26229	25995	25011	61841	56878	59879	18322	18288	16365	16735	15966	16114	26354	26095	28723	31774	30925	28567	1946	1842	2039
								24662.5	26426	26164	25154	61887	57324	59862	18326	18223	16241	16617	16189	16132	26471	26044	28685	31634	30993	29051	1937	1849	2002
								24722.5	26264	26156	25031	61967	57019	60108	18477	18211	16226	16662	16227	15769	26600	26074	28870	31375	30694	28911	1929	1842	2015
								24782.5	26262	26179	24980	62001	57099	60038	18361	18076	16241	16658	16291	16197	26552	26216	29050	31915	31068	29150	1942	1895	2017
								24842.5	26013	26167	25213	61985	57297	60503	18338	18396	16365	16618	16196	16268	26762	26302	28950	32012	31266	28960	1928	1847	2011
								24902.5	26078	26224	25225		57264	60089	18315	18301	16322	16773	16238	16121	26580	26211	28886	32085	30989	29037	1939	1873	2017
								24962.5	26102	26225	25160	62073	56895	59885	18532	18350	16472	16774	16248	16268	26776	26123	29009	31747	31196	28905	1928	1835	2005
								25022.5	26334	26142	25189		57207	60243	18397	18263	16281	16783	16188	16133	26777	26270	28970	32118	30951	28802	1941	1848	1999
								25082.5	26327	26085	25117		57145	60034	18469	18295	16158	16862	16210	16131	26796	26340	29018	31963	31165	29207	1909	1852	2018
								25142.5	26232	26217	25213	62421	57456	60142	18453	18369	16258	16876	16352	16205	26750	26465	29043	31977	30814	28910	1945	1855	2003
								25202.6	26191	26196	25151		57118	60844	18515	18120	16305	16971	16328	16113	27003	26340	29212	32144	31237	28818	1929	1857	1994
								25262.5	26384	26276	25161		57033	60549	18534	18255	16356	16784	16366	16105	26793	26407	29108	31937	30906	29101	1925	1869	2012
								25322.6	26399	26098	25220		57096	60107	18430	18354	16139	16886	16260	16261	26863	26364	29062	32003	31070	28853	1926	1856	1996
								25382.6	26318	26231	25083		57505	60603	18439	18352	16265	16942	16382	16267	27018	26379	29264	31837	30962	29241	1938	1869	1996
								25442.6	26327	26236	25146		57460	60171	18531	18286	16290	16942	16317	16222	27072	26490	29213	31997	31147	29075	1928	1848	1996
								25502.6	26409	26176	25344		57290	60613	18542	18379	16279	16991	16338	16024	26991	26533	29369	32048	30730	29002	1917	1870	2010
								25562.6	26459	26321	25364		57406	60218	18447	18496	16322	16899	16380	16252	27055	26522	29370	31920	30860	29541	1925	1848	2020
								25622.6	26465	26286	25265	62554	57445	60283	18635	18375	16314	16890	16307	15960	27093	26676	29437	32005	30921	29198	1946	1839	1994
								25682.6	26571	26266	25335		57483	60762	18515	18508	16564	16950	16266	16278	27227	26675	29533	32340	31173	29331	1915	1865	2006
								25742.6	26582	26333	25304		57809	60408	18546	18398	16368	16964	16315	16344	27086	26640	29405	32127	31442	29016	1883	1856	1968
								25802.6	26579	26309	25338		57784	60573	18499	18400	16339	17048	16297	16056	27343	26731	29527	31972	31478	29023	1900	1854	1992
								25862.6	26534	26391	25289		57196	60693	18563	18540	16396	17045	16355	16497	27312	26665	29567	32245	31457	28991	1915	1844	2003
								25922.6	26469	26253	25244		57524	61236	18568	18640	16436	16879	16445	15901	27237	26809	29426	32085	30999	28837	1941	1849	1982
								25982.6	26398	26427	25166		57335	60321	18631	18506	16202	16955	16374	16169	27249	26842	29530	32046	31364	28808	1901	1880	2022
								26042.6	26641	26434	25213		57548	60856	18625	18460	16500	16983	16381	16189	27338	26858	29627	32223	30983	29094	1882	1830	1982
								26102.6	26660	26265	25273		57360	60523	18588	18463	16250	17094	16499	16266	27308	26743	29594	32324	31389	28859	1930	1846	1999
								26162.6	26548	26345	25243		57233	60761	18607	18567	16277	16978	16390	16311	27405	26873	29817	32264	31290	29123	1916	1832	1993
								26222.6	26638	26356	25311		57721	60771	18539	18592	16395	17170	16565	15997	27351	26825	29818	32519	31610	29118	1887	1823	2018
								26282.7	26761	26288	25248		57631	60734	18625	18593	16380	17258	16551	16334	27543	26900	29865	32253	31217	29298	1930	1869	2009
								26342.7	26488	26483	25235		57870	60958	18812	18542	16292	17127	16559	16192	27600	26872	29804	32301	31544	29148	1910	1844	1998
								26402.7	26601	26526	25257		57434	60457	18717	18569	16533	17130	16506	16195	27709	26920	29767	32334	31262	29252	1928	1835	1987
								26462.7	26760	26402	25287		57728	60996	18752	18538	16339	17139	16499	16375	27781	27076	29752	32452	31778	29003	1901	1845	1992
								26522.7	26688	26592	25292		57677	60714	18745	18599	16484	17231	16566	16423	27546	27116	29918	32240	31495	29280	1928	1858	2006
								26582.7	26795	26539	25323		57343	60870	18793	18702	16293	17280	16526	16334	27709	27164	29968	32595	31438	29019	1921	1820	1982
								26642.7	26672	26445	25277		57759	60785	18878	18578	16420	17159	16623	16213	27634	27056	29972	32191	31817	29297	1926	1843	2004
								26702.7	26825	26467	25387		57827	61013	18600	18661	16383	17062	16456	16480	27632	27151	30066	32226	31333	29241	1922	1868	2011
								26762.7	26889	26575	25358		57617	60609	18847	18556	16383	17228	16560	16341	27650	27090	30075	32666	31462	29142	1935	1845	1971
								26822.7	27111	26383	25291		57908	61111	18898	18559	16262	17142	16476	16320	27719	27148	30107	32388	31946	29033	1887	1838	1968
								26882.7	26995	26476	25210		57766	60564	18826	18614	16337	17059	16469	16403	27725	27060	30105	32341	31586	29122	1911	1867	1987
								26942.7	27067	26449	25234		57797	61019	18737	18523	16308	17246	16572	16149	27913	27192	29972	32545	31392	29411	1897	1831	1972
								27002.7	27075	26534	25237		57464	60442	18642	18691	16413	17125	16500	16209	27891	27302	30034	32521	31157	28725	1918	1863	1981
								27062.7	26950	26460	25362		57365	60599	18821	18635	16319	17106	16687	16410	27947	27297	30261	32311	31363	29108	1908	1856	1979
								27122.7	27001	26438	25227		57626	60806	18875	18873	16471	17244	16598	16175	27826	27235	30200	32505	31462	29057	1901	1849	1980
								27182.7	27101	26459	25281		57566	60604	18963	18701	16394	17165	16531	16446	27845	27187	30273	32294	31566	29070	1889	1830	1989
								27242.8	26979	26259	25224		57488	60904	18832	18578	16196	17136	16581	15971	27789	27245	30150	32457	31548	29054	1899	1837	1971
								27302.8	27176	26380	25200		57550	60972	18755	18699	16366	17151	16465	16335	27951	27357	30275	32283	31257	28758	1918	1841	1990
								27362.8	27235	26494	25250		57479	60534	18876	18793	16396	17221	16637	16252	27964	27292	30279	31981	31029	29099	1922	1821	1983
								27422.8	27140	26505	25163		57418	60456	18954	18744	16249	17214	16640	16357	28062	27308	30339	32471	31386	28870	1917	1832	1970
								27482.8	27149	26530	25077		57260	60799	18875	18800	16417	17203	16428	16091	28051	27482	30159	32451	31523	29164	1901	1820	1978
								27542.8	27133	26498	25149		57372	60295	18705	18671	16265	17352	16623	16470	28182	27298	30439	32152	31394	28942	1887	1797	1992
								27602.8	27163	26464	25240		57394	60495	18842	18783	16415	17140	16446	16294	28149	27426	30387	31957	30990	29238	1891	1814	1967
								27662.8	27289	26544	25202		57424	60603	18899	18797	16413	17188	16425	16331	28078	27508	30421	32431	31280	29152	1896	1815	1992
								27722.8	27173	26552	25187		57970	60513	18829	18877	16323	17363	16663	16239	28147	27428	30324	32471	31509	29303	1917	1822	1994
								27782.8	27420	26584	25200		57262	60185	18895	18699	16366	17245	16696	15992	28158	27549	30413	32290	31235	28806	1876	1810	1963
								27842.8	27302	26658	25171		57646	60461	18973	18749	16294	17131	16490	16380	28213	27416	30658	32648	31674	28976	1914	1823	1979
								27902.8	27285	26510	25090		57413	60539	18949	18641	16403	17414	16710	16043	28087	27567	30476	32372	31156	29288	1887	1833	1985
								27962.8	27168	26394	25304		57342	60325	18862	18739	16410	17246	16674	16175	28177	27498	30464	32110	31099	28994	1894	1817	1978
								28022.8	27268	26605	25097		57469	60636	18997	18737	16345	17297	16667	15967	28309	27560	30558	32229	31553	28970	1906	1821	1972
								28082.8	27378	26525	25145		57828	60512	19132	18817	16441	17329	16526	15921	28372	27561	30647	31820	31265	29065	1883	1833	1985
								28142.8	27195	26362	25068		57524	60662	18844	18860	16297	17266	16637	16076	28464	27460	30644	32597	31665	28893	1899	1827	1989
								28202.9	27325	26439	25075		57429	60452	19065	18850	16226	17260	16493	16041	28266	27535	30610	32632	31478	28744	1902	1816	2013
								28262.9	27184	26493	25097		57519	60421	19094	18818	16472	17316	16678	15911	28473	27602	30485	31962	31089	28966	1905	1837	1976
								28322.9	27125	26545	25160		57505	60804	18971	18994	16410	17278	16505	15900	28426	27516	30615	32621	31510	28712	1905	1820	1958
								28382.9	27245	26392	25119		57581	60225	18832	18786	16356	17231	16655	16098	28482	27638	30645	32373	31529	28816	1897	1822	1969
								28442.9	27153	26384	24849		57319	60525	19035	18750	16390	17346	16749	15795	28423	27575	30609	32175	31456	28650	1876	1801	1989
								28502.9	27325	26418	24848		57388	60272	19046	18861	16216	17379	16502	15941	28559	27655	30560	32503	31634	29045	1894	1827	1962
								28562.9	27313	26468	25023		57520	60425	19034	18930	16427	17404	16678	15729	28427	27631	30887	32553	31412	28848	1899	1826	1965
								28622.9	26958	26563	24997		57128	60208	19044	18809	16182	17326	16640	15907	28455	27608	30705	32539	31589	28496	1863	1831	1972
								28682.9	27092	26389	24927		57172	60090	18943	18758	16317	17344	16469	15876	28478	27661	30599	32355	31145	28854	1902	1813	1963
								28742.9	27221	26454	25036		57317	59850	19105	18698	16219	17409	16686	15870	28435	27588	30532	32243	31742	28541	1909	1814	1976
								28802.9	27505	26487	24869		57140	59948	19065	18784	16098	17241	16609	15890	28444	27711	30775	32619	31640	28435	1904	1802	1967

## Sheet: Supp Fig 14_3
								Figure	Supporting Figure SI14			Experiment performed with a Tecan Infinite 200 pro
								Data	Fluorescence Units (a.u.)			Triplicate			Excluded
								Time (sec)	WT	WT	WT	R54A	R54A	R54A	K263A	K263A	K263A	K263F	K263F	K263F	K263W	K263W	K263W	R307A	R307A	R307A	Control	Control	Control
								0	2559	2478	2516	3171	3082	3115	3244	2749	2792	5184	5283	5179	2649	3616	2847	3956	3791	3948	1913	2333	1947	5184
								60	2675	2609	2637	3363	3218	3308	3443	2945	2960	5273	5328	5221	2813	3151	2864	3918	3888	3838	1911	2248	1966	5273
								120	2746	2730	2697	3559	3348	3618	3754	3090	3129	5412	5465	5378	2917	3095	2931	3987	3922	3969	2054	2174	1924	5412
								180	2878	2812	2784	3739	3494	3829	4002	3250	3367	5498	5509	5446	3053	3149	3016	4094	3997	4026	1872	2033	1967	5498
								240	2966	2878	2880	3849	3625	4014	4282	3343	3434	5560	5586	5483	3157	3248	3069	4101	4053	4100	1881	2090	1927	5560
								300.1	3096	2965	2991	4047	3751	4054	4516	3484	3563	5613	5627	5483	3290	3252	3130	4212	4121	4158	1881	2167	1909	5613
								360.1	3170	3081	3062	4219	3896	4246	4770	3658	3721	5668	5713	5610	3364	3442	3230	4271	4237	4263	1916	2221	1915	5668
								420.1	3262	3178	3177	4373	4029	4430	4996	3753	3892	5758	5745	5712	3516	3438	3310	4334	4244	4311	1852	2323	1888	5758
								480.1	3371	3263	3243	4573	4164	4603	5267	3890	4007	5833	5858	5752	3646	3571	3342	4384	4298	4331	1849	2404	1879	5833
								540.1	3457	3368	3353	4724	4355	4741	5533	4018	4126	5909	5974	5856	3734	3605	3430	4428	4429	4453	1841	2389	1864	5909
								600.1	3558	3490	3446	4925	4475	4945	5786	4097	4316	5968	5982	5948	3840	3646	3484	4476	4454	4483	1926	2361	1855	5968
								660.1	3664	3531	3562	5109	4676	5129	6069	4259	4440	6051	6026	6018	3948	3740	3532	4576	4532	4577	1851	2213	1858	6051
								720.1	3767	3657	3609	5315	4721	5279	6289	4363	4557	6079	6115	6048	4055	3812	3629	4607	4577	4601	1912	2139	1851	6079
								780.1	3863	3737	3715	5437	4912	5474	6589	4486	4717	6168	6215	6114	4132	3843	3683	4686	4635	4715	1807	2081	1794	6168
								840.1	3967	3817	3812	5626	5045	5663	6905	4655	4831	6236	6285	6203	4258	3883	3749	4738	4712	4681	1854	2044	1819	6236
								900.1	4103	3931	3905	5832	5219	5836	7137	4803	4972	6314	6356	6307	4385	3959	3804	4830	4737	4748	1829	1901	1787	6314
								960.1	4206	4008	3998	5972	5352	5995	7374	4906	5106	6436	6441	6297	4525	4030	3893	4843	4826	4843	1811	1874	1794	6436
								1020.1	4327	4129	4085	6190	5491	6138	7727	5083	5300	6459	6472	6405	4599	4316	3966	4935	4862	4955	1851	1874	1793	6459
								1080.1	4361	4203	4171	6416	5624	6334	7929	5202	5437	6634	6562	6475	4687	4220	4010	4915	4923	4979	1837	1943	1826	6634
								1140.1	4484	4293	4244	6589	5756	6587	8156	5310	5570	6617	6632	6559	4771	4302	4076	5002	5026	5061	1839	1922	1806	6617
								1200.2	4632	4402	4365	6781	5946	6741	8480	5433	5691	6706	6668	6651	4865	4547	4123	5048	5084	5069	1826	1864	1795	6706
								1260.2	4707	4532	4495	6951	6077	6933	8799	5553	5820	6764	6756	6733	5031	4431	4191	5159	5164	5129	1814	1873	1790	6764
								1320.2	4798	4609	4534	7163	6238	7010	9031	5737	5999	6818	6833	6738	5101	4373	4275	5220	5161	5205	1804	1857	1769	6818
								1380.2	4937	4708	4654	7318	6383	7200	9306	5804	6133	6921	6889	6806	5213	4446	4279	5257	5282	5254	1837	1873	1786	6921
								1440.2	5087	4794	4682	7502	6491	7381	9525	5960	6318	6987	6959	6847	5320	4457	4416	5318	5285	5319	1834	1866	1761	6987
								1500.2	5135	4884	4832	7649	6617	7604	9741	6086	6382	7021	6973	6919	5386	4559	4440	5412	5364	5407	1813	1847	1768	7021
								1560.2	5216	5001	4917	7891	6829	7765	10038	6214	6551	7109	7099	6988	5535	4701	4493	5461	5413	5405	1822	1846	1764	7109
								1620.2	5345	5070	5040	8070	6920	7906	10369	6379	6708	7185	7195	7075	5630	4743	4595	5462	5551	5489	1780	1829	1802	7185
								1680.2	5452	5135	5113	8228	7056	8106	10600	6475	6874	7257	7247	7157	5787	4696	4609	5552	5564	5557	1794	1840	1808	7257
								1740.2	5521	5315	5148	8476	7203	8423	10823	6636	6988	7263	7236	7195	5817	4825	4685	5585	5581	5637	1790	1827	1778	7263
								1800.2	5659	5393	5247	8665	7297	8588	11138	6735	7156	7343	7363	7306	5947	4796	4763	5642	5710	5734	1776	1828	1779	7343
								1860.2	5731	5490	5417	8810	7521	8737	11393	6920	7275	7476	7443	7316	6070	4994	4829	5677	5715	5771	1812	1844	1774	7476
								1920.2	5891	5579	5498	8928	7625	8912	11651	6981	7444	7526	7555	7390	6106	5190	4857	5775	5812	5843	1802	1857	1768	7526
								1980.2	5991	5721	5524	9183	7831	9118	11871	7185	7544	7629	7628	7483	6242	5206	4994	5816	5892	5887	1842	1842	1772	7629
								2040.2	6135	5792	5658	9379	7915	9260	12165	7278	7755	7726	7619	7613	6387	5223	5044	5882	5903	5936	1809	1854	1785	7726
								2100.2	6147	5865	5746	9546	8080	9449	12473	7423	7840	7764	7726	7637	6465	5236	5074	5963	5972	6023	1774	1854	1737	7764
								2160.2	6257	5968	5892	9748	8205	9634	12695	7490	7997	7751	7801	7632	6518	5421	5103	6026	6081	6065	1807	1873	1792	7751
								2220.3	6357	6103	5926	9934	8369	9819	13036	7697	8212	7972	7911	7683	6674	5423	5204	6076	6096	6078	1796	1835	1773	7972
								2280.3	6424	6161	6030	10177	8508	9968	13266	7764	8265	7936	7932	7797	6786	5417	5259	6127	6142	6161	1773	1831	1770	7936
								2340.3	6599	6240	6101	10336	8629	10169	13522	7932	8442	7961	8022	7896	6882	5427	5334	6150	6207	6251	1774	1816	1774	7961
								2400.3	6684	6299	6177	10462	8745	10421	13663	8007	8608	8037	8060	7900	6983	5490	5387	6224	6258	6261	1767	1808	1725	8037
								2460.3	6797	6462	6304	10665	8880	10565	13979	8165	8722	8203	8159	8022	7064	5638	5437	6269	6333	6310	1785	1801	1771	8203
								2520.3	6905	6499	6348	10877	9110	10798	14134	8299	8893	8218	8144	8062	7135	5620	5462	6326	6423	6423	1768	1814	1751	8218
								2580.3	6983	6667	6429	11145	9199	11013	14529	8391	8994	8297	8207	8069	7256	5785	5516	6393	6465	6410	1751	1803	1761	8297
								2640.3	7065	6676	6571	11209	9362	11112	14862	8511	9110	8365	8337	8122	7364	5820	5592	6372	6509	6498	1766	1811	1729	8365
								2700.3	7224	6857	6654	11460	9415	11351	14874	8676	9330	8504	8361	8313	7396	5836	5642	6435	6614	6612	1782	1800	1748	8504
								2760.3	7278	6862	6790	11668	9637	11466	15251	8761	9430	8483	8441	8323	7517	5875	5745	6564	6658	6649	1745	1800	1747	8483
								2820.3	7384	7010	6810	11832	9690	11663	15494	8923	9546	8523	8538	8393	7656	6034	5782	6582	6679	6701	1741	1812	1734	8523
								2880.3	7455	7119	6958	12042	9837	11844	15748	9033	9673	8611	8558	8424	7747	6095	5844	6636	6699	6751	1754	1790	1769	8611
								2940.3	7594	7195	7008	12262	9982	12040	15950	9189	9837	8736	8631	8485	7865	5919	5927	6670	6794	6814	1715	1797	1726	8736
								3000.3	7669	7264	7135	12398	10158	12346	16215	9304	9960	8787	8709	8657	7976	6207	6002	6748	6886	6904	1762	1768	1694	8787
								3060.3	7771	7364	7188	12613	10329	12422	16467	9482	10172	8873	8814	8640	8028	6289	5959	6850	6907	6871	1775	1813	1721	8873
								3120.3	7886	7537	7265	12773	10418	12562	16762	9491	10192	8922	8796	8658	8146	6304	6084	6869	6977	6971	1746	1818	1710	8922
								3180.4	7964	7548	7267	12888	10631	12856	16949	9697	10360	8936	8879	8772	8208	6359	6127	6885	6956	7057	1719	1782	1709	8936
								3240.4	8105	7621	7418	13099	10726	12943	17272	9777	10515	9073	8968	8914	8287	6330	6212	6969	7062	7128	1759	1798	1715	9073
								3300.4	8218	7771	7550	13298	10874	13124	17545	9908	10679	9113	9034	8883	8373	6515	6268	7032	7130	7174	1766	1793	1722	9113
								3360.4	8197	7822	7565	13489	11037	13337	17720	10022	10873	9239	9140	9005	8455	6507	6272	7059	7190	7223	1755	1798	1728	9239
								3420.4	8391	7926	7709	13707	11107	13429	17996	10264	10953	9196	9206	9010	8531	6590	6329	7163	7200	7264	1762	1797	1752	9196
								3480.4	8449	7997	7755	13905	11230	13674	18296	10290	11041	9321	9225	9047	8700	6773	6451	7191	7336	7271	1751	1780	1729	9321
								3540.4	8583	8084	7892	14139	11336	13924	18605	10412	11199	9407	9311	9196	8774	6764	6447	7252	7432	7387	1754	1762	1735	9407
								3600.4	8650	8186	7957	14275	11584	14043	18823	10634	11400	9403	9372	9196	8851	6754	6526	7344	7453	7438	1730	1772	1744	9403
								3660.4	8745	8250	8051	14526	11668	14237	19001	10669	11486	9366	9440	9221	8910	6744	6533	7327	7465	7517	1753	1778	1716	9366
								3720.4	8849	8410	8165	14662	11737	14466	19332	10833	11647	9559	9508	9301	9032	6896	6674	7398	7554	7514	1769	1796	1725	9559
								3780.4	8984	8435	8239	14887	11887	14552	19491	10990	11770	9615	9565	9378	9266	6957	6687	7471	7673	7624	1749	1763	1734	9615
								3840.4	9036	8571	8320	15080	12103	14894	19720	11096	11915	9722	9654	9452	9280	6917	6758	7506	7622	7656	1730	1808	1758	9722
								3900.4	9207	8643	8423	15263	12215	15062	20048	11236	12109	9764	9720	9508	9329	7154	6848	7604	7720	7729	1726	1776	1729	9764
								3960.4	9297	8713	8428	15440	12238	15278	20269	11394	12148	9802	9712	9594	9447	7222	6950	7644	7753	7794	1772	1809	1734	9802
								4020.4	9346	8890	8562	15587	12506	15399	20371	11456	12331	9876	9803	9718	9643	7055	6911	7645	7853	7820	1728	1789	1706	9876
								4080.4	9460	8921	8657	15861	12596	15503	20845	11545	12543	9952	9916	9723	9718	7105	6979	7739	7909	7883	1750	1792	1734	9952
								4140.4	9594	8979	8666	16053	12689	15705	20947	11663	12596	10048	9937	9818	9649	7131	7080	7804	7908	7922	1737	1797	1754	10048
								4200.5	9707	9085	8805	16115	12723	15963	21206	11778	12715	10034	9940	9736	9810	7180	7068	7846	7945	7956	1737	1772	1699	10034
								4260.5	9724	9133	8880	16341	12895	16044	21333	11935	12844	10134	10059	9936	9955	7253	7104	7939	8037	7997	1715	1787	1732	10134
								4320.5	9799	9240	8917	16473	13112	16300	21625	11969	12975	10180	10118	9951	10001	7357	7196	7933	8093	8118	1758	1786	1716	10180
								4380.5	9905	9303	9115	16580	13252	16409	21831	12137	13126	10339	10176	10051	10089	7477	7160	7958	8152	8142	1754	1777	1709	10339
								4440.5	9996	9427	9191	16971	13304	16639	22011	12379	13198	10282	10286	10001	10181	7363	7303	8046	8291	8280	1733	1790	1712	10282
								4500.5	10148	9556	9219	16964	13435	16839	22434	12351	13396	10485	10297	10167	10279	7694	7356	8072	8293	8236	1767	1780	1714	10485
								4560.5	10182	9610	9319	17132	13582	17050	22542	12611	13497	10491	10444	10163	10410	7536	7393	8151	8340	8384	1741	1806	1738	10491
								4620.5	10267	9700	9415	17392	13717	17226	22784	12700	13680	10577	10447	10229	10481	7714	7487	8211	8429	8430	1746	1773	1711	10577
								4680.5	10339	9800	9518	17691	13818	17439	23019	12843	13761	10616	10452	10296	10628	7776	7525	8239	8435	8463	1748	1809	1746	10616
								4740.5	10486	9909	9544	17666	13873	17639	23350	12901	13919	10665	10567	10372	10701	7671	7573	8298	8495	8459	1752	1767	1709	10665
								4800.5	10583	9978	9621	17830	14120	17691	23405	13067	14077	10666	10612	10410	10726	7668	7628	8378	8468	8523	1736	1782	1710	10666
								4860.5	10680	10038	9721	18191	14216	17809	23775	13188	14247	10846	10631	10488	10780	7776	7703	8378	8561	8531	1764	1766	1706	10846
								4920.5	10685	10124	9881	18369	14287	18122	24037	13312	14289	10862	10685	10582	10966	7816	7669	8549	8590	8562	1733	1745	1715	10862
								4980.5	10802	10178	9891	18434	14387	18202	24219	13475	14421	10937	10815	10606	11028	7931	7756	8522	8705	8704	1733	1818	1727	10937
								5040.5	10936	10306	9976	18660	14425	18440	24507	13523	14595	11002	10854	10639	11163	7972	7774	8587	8779	8773	1748	1781	1714	11002
								5100.5	11047	10443	10092	18944	14729	18608	24735	13664	14795	11058	10935	10755	11213	8033	7860	8652	8789	8786	1741	1777	1721	11058
								5160.6	11144	10444	10152	19083	14789	18878	24923	13801	14918	11072	10894	10759	11341	8178	7948	8705	8911	8893	1740	1750	1755	11072
								5220.6	11228	10530	10245	19251	14867	18986	25211	13833	14811	11161	11086	10788	11410	8064	8039	8648	8901	8948	1724	1774	1699	11161
								5280.6	11295	10660	10320	19470	15049	19217	25429	14065	15108	11287	11167	10950	11462	8122	8013	8758	9048	8987	1731	1802	1714	11287
								5340.6	11342	10714	10369	19572	15165	19434	25666	14184	15358	11227	11222	10880	11646	8203	8111	8867	9116	9053	1743	1771	1696	11227
								5400.6	11482	10885	10482	19914	15302	19764	25872	14241	15420	11345	11231	11019	11755	8164	8126	8840	9087	9068	1739	1775	1739	11345
								5460.6	11631	10914	10566	19983	15417	19743	26071	14425	15514	11412	11268	11095	11793	8317	8150	8896	9125	9117	1719	1773	1708	11412
								5520.6	11711	11001	10645	20127	15521	19945	26321	14505	15637	11485	11297	11084	11857	8382	8281	9037	9259	9202	1747	1767	1724	11485
								5580.6	11790	11027	10779	20385	15672	20166	26656	14555	15818	11618	11468	11204	11935	8392	8302	9113	9249	9314	1744	1765	1766	11618
								5640.6	11857	11110	10804	20578	15778	20314	26643	14639	15971	11560	11539	11255	12123	8317	8354	9138	9313	9276	1733	1760	1726	11560
								5700.6	11969	11130	10905	20778	15924	20425	27010	14852	15983	11713	11497	11358	12138	8464	8403	9178	9380	9372	1729	1770	1716	11713
								5760.6	12009	11333	11020	20961	15998	20728	27188	14948	16162	11707	11562	11321	12276	8512	8448	9184	9412	9379	1719	1772	1735	11707
								5820.6	12161	11371	11031	21191	16085	20833	27256	15083	16383	11787	11595	11474	12297	8522	8483	9382	9469	9399	1726	1797	1723	11787
								5880.6	12208	11463	11154	21323	16216	21081	27702	15157	16603	11802	11728	11498	12411	8567	8570	9333	9623	9505	1738	1747	1737	11802
								5940.6	12308	11540	11308	21537	16284	21203	27828	15392	16611	11913	11796	11490	12564	8638	8584	9396	9519	9550	1774	1801	1722	11913
								6000.6	12448	11710	11367	21644	16475	21554	28118	15394	16816	11962	11952	11655	12659	8691	8657	9437	9689	9601	1693	1797	1741	11962
								6060.6	12458	11808	11422	21828	16539	21619	28481	15565	16810	12142	11903	11672	12790	8703	8722	9465	9643	9674	1738	1781	1715	12142
								6120.6	12580	11845	11497	22183	16616	21737	28661	15659	17033	12113	12005	11802	12738	8792	8808	9624	9789	9723	1728	1796	1711	12113
								6180.6	12682	11915	11514	22380	16817	21954	28777	15833	17081	12198	12036	11780	12960	8868	8893	9591	9765	9863	1738	1788	1725	12198
								6240.7	12821	12046	11647	22450	16957	22143	29021	15907	17275	12242	12037	11804	13091	8941	8971	9669	9817	9814	1730	1777	1736	12242
								6300.7	12860	12056	11683	22740	16957	22401	29391	15999	17331	12343	12057	11884	13085	9011	9014	9728	9879	9925	1724	1788	1732	12343
								6360.7	13025	12151	11790	22980	17042	22521	29490	16124	17502	12497	12183	11862	13282	8993	9103	9735	9967	9930	1711	1765	1697	12497
								6420.7	13025	12262	11934	23143	17281	22794	29688	16220	17720	12477	12301	12043	13284	9029	9281	9866	10032	10038	1711	1791	1704	12477
								6480.7	13213	12355	11938	23492	17394	22898	30036	16473	17787	12491	12357	12035	13437	9066	9361	9879	10079	10088	1715	1764	1728	12491
								6540.7	13174	12439	12007	23594	17500	23160	30332	16527	17937	12563	12446	12064	13589	9087	9401	9878	10152	10170	1748	1803	1738	12563
								6600.7	13338	12497	12105	23768	17646	23208	30353	16711	18065	12652	12460	12148	13620	9163	9477	10025	10211	10174	1745	1792	1704	12652
								6660.7	13376	12727	12167	23866	17748	23525	30599	16756	18226	12760	12518	12232	13713	9176	9487	10034	10297	10228	1733	1828	1755	12760
								6720.7	13483	12708	12274	24092	17756	23712	30826	16807	18198	12737	12520	12296	13763	9227	9565	10102	10299	10292	1742	1766	1690	12737
								6780.7	13570	12842	12386	24182	17938	23875	30945	16966	18443	12851	12611	12393	13847	9377	9688	10125	10367	10406	1726	1773	1711	12851
								6840.7	13639	12771	12368	24336	18129	24037	31267	17082	18593	12840	12730	12419	13940	9368	9709	10162	10383	10436	1721	1792	1732	12840
								6900.7	13784	12967	12515	24614	18179	24221	31441	17298	18805	12928	12680	12513	14058	9461	9719	10190	10552	10452	1722	1796	1721	12928
								6960.7	13817	13134	12586	24766	18226	24251	31640	17420	18685	12921	12750	12564	14143	9496	9891	10253	10530	10483	1708	1771	1743	12921
								7020.7	13976	13127	12701	24919	18350	24434	31840	17449	18925	13133	12844	12546	14247	9599	9949	10376	10604	10539	1752	1798	1731	13133
								7080.7	13999	13156	12759	25153	18524	24690	32143	17560	19137	13109	12959	12674	14328	9577	9967	10411	10580	10601	1751	1794	1766	13109
								7140.7	14059	13259	12810	25314	18626	25023	32337	17703	19252	13122	13091	12726	14463	9675	10067	10429	10699	10662	1758	1808	1735	13122
								7200.7	14151	13316	12903	25498	18758	25007	32538	17807	19252	13257	13017	12741	14644	9725	10134	10398	10670	10764	1780	1802	1757	13257
								7260.8	14315	13499	12941	25709	18811	25254	32758	17914	19385	13317	13096	12804	14723	9734	10208	10459	10782	10767	1751	1802	1733	13317
								7320.8	14420	13578	13032	25808	18897	25404	32952	18009	19532	13433	13148	12934	14743	9857	10265	10571	10889	10795	1786	1827	1769	13433
								7380.8	14415	13631	13072	26071	19017	25469	33263	18249	19645	13400	13211	12968	14912	9906	10381	10614	10927	10785	1810	1835	1765	13400
								7440.8	14559	13709	13192	26338	19105	25885	33485	18351	19783	13481	13296	12961	15011	10062	10464	10679	10938	10932	1784	1828	1795	13481
								7500.8	14604	13737	13240	26398	19270	25900	33680	18250	19920	13590	13365	13016	15188	10154	10458	10771	10940	11050	1772	1807	1755	13590
								7560.8	14634	13891	13344	26567	19223	25954	33883	18450	20143	13532	13432	13126	15210	10054	10542	10801	11164	11020	1797	1816	1778	13532
								7620.8	14779	14006	13464	26821	19406	26320	33930	18534	20267	13680	13468	13091	15255	10207	10642	10805	11074	11055	1797	1871	1770	13680
								7680.8	14911	14129	13542	27125	19534	26368	34373	18636	20263	13707	13425	13169	15413	10199	10670	10871	11138	11166	1761	1818	1764	13707
								7740.8	14980	14176	13596	27174	19537	26606	34568	18824	20341	13711	13569	13238	15677	10349	10813	10934	11279	11155	1770	1834	1777	13711
								7800.8	15071	14182	13706	27304	19664	26868	34760	18856	20648	13767	13643	13351	15686	10453	10834	10945	11277	11142	1789	1846	1783	13767
								7860.8	15106	14290	13734	27539	19883	26954	34882	19035	20664	13938	13712	13433	15819	10546	10892	10983	11380	11296	1769	1842	1804	13938
								7920.8	15135	14432	13779	27677	19981	27163	35092	19137	20802	13944	13770	13430	15938	10588	10916	11109	11410	11368	1777	1835	1762	13944
								7980.8	15272	14451	13859	27864	20141	27337	35412	19267	20994	14054	13747	13502	16011	10615	11058	11050	11409	11384	1810	1856	1769	14054
								8040.8	15340	14634	13899	28121	20104	27520	35431	19331	21039	14038	13897	13569	16065	10684	11093	11179	11538	11423	1816	1830	1809	14038
								8100.8	15411	14495	13943	28394	20159	27758	35602	19465	21166	14173	13828	13621	16136	10801	11227	11191	11533	11427	1798	1826	1738	14173
								8160.9	15462	14607	14110	28402	20303	27951	35948	19653	21344	14210	13974	13646	16339	10917	11264	11298	11500	11556	1786	1864	1779	14210
								8220.9	15568	14737	14080	28624	20368	27982	35989	19642	21449	14271	14037	13731	16414	11036	11289	11309	11639	11519	1800	1825	1782	14271
								8280.9	15685	14893	14234	28949	20605	28313	36425	19756	21596	14254	14045	13767	16521	11080	11332	11420	11755	11621	1780	1865	1792	14254
								8340.9	15809	14984	14258	28949	20653	28416	36778	20035	21698	14278	14172	13936	16501	11169	11405	11406	11726	11689	1818	1873	1769	14278
								8400.9	15854	15013	14356	29151	20707	28678	36787	20098	21881	14348	14276	13936	16744	11128	11478	11508	11762	11739	1807	1859	1800	14348
								8460.9	15989	15151	14501	29273	20921	28794	36950	20168	21878	14377	14286	13863	16721	11240	11573	11598	11890	11802	1791	1855	1778	14377
								8520.9	16013	15165	14424	29605	21021	28859	37251	20421	21918	14502	14288	13971	16880	11353	11632	11554	11891	11898	1792	1846	1787	14502
								8580.9	16172	15144	14619	29612	20942	29171	37396	20327	22092	14653	14381	14042	16940	11401	11706	11636	11866	11908	1804	1856	1780	14653
								8640.9	16152	15281	14638	29977	21205	29225	37454	20544	22250	14638	14423	14127	17051	11540	11796	11684	12005	11913	1805	1832	1740	14638
								8700.9	16281	15456	14816	30056	21320	29433	37704	20604	22495	14749	14521	14176	17062	11831	11849	11652	12048	12008	1786	1847	1778	14749
								8760.9	16412	15434	14817	30242	21425	29683	38079	20741	22501	14675	14504	14282	17175	11889	11925	11752	12098	12026	1811	1846	1771	14675
								8820.9	16415	15554	14916	30274	21370	29899	38169	20877	22626	14818	14522	14309	17291	11947	11969	11888	12231	12013	1807	1850	1794	14818
								8880.9	16563	15561	15051	30617	21489	29961	38457	20947	22842	14867	14600	14323	17382	12116	12104	11934	12251	12144	1789	1850	1810	14867
								8940.9	16522	15665	14986	30780	21692	30042	38536	21081	22824	14943	14664	14408	17472	12196	12103	11920	12244	12164	1781	1868	1774	14943
								9000.9	16725	15791	15118	30929	21700	30296	38816	21101	23029	14987	14793	14460	17584	12203	12132	11975	12312	12257	1777	1848	1787	14987
								9060.9	16712	15867	15269	31129	21882	30448	39194	21308	23117	15066	14772	14496	17703	12307	12308	11989	12350	12279	1787	1824	1787	15066
								9120.9	16800	15893	15295	31427	21997	30679	39357	21396	23203	15074	14830	14524	17741	12330	12284	12045	12413	12381	1831	1861	1790	15074
								9180.9	16833	15995	15434	31469	22067	30947	39314	21477	23261	15095	14904	14571	17840	12334	12444	12080	12491	12405	1800	1845	1767	15095
								9240.9	16999	16114	15428	31652	22160	30828	39610	21599	23426	15227	14962	14623	17962	12532	12471	12129	12531	12399	1844	1839	1782	15227
								9301	17094	16140	15609	31806	22222	31149	39669	21683	23520	15286	15043	14703	18053	12511	12481	12274	12684	12440	1782	1838	1797	15286
								9361	17112	16279	15545	32034	22268	31168	39906	21880	23711	15277	15065	14681	18139	13339	12525	12220	12530	12688	1806	1843	1790	15277
								9421	17172	16192	15631	32113	22398	31517	40241	21996	23838	15374	15130	14677	18215	13137	12611	12355	12655	12663	1801	1855	1799	15374
								9481	17319	16354	15783	32464	22506	31721	40368	22017	23906	15442	15229	14928	18183	13426	12744	12361	12682	12594	1802	1861	1770	15442
								9541	17355	16465	15800	32585	22561	31767	40481	22145	24043	15483	15300	14969	18276	13422	12815	12414	12739	12726	1783	1853	1777	15483
								9601	17548	16479	15932	32741	22735	31938	40701	22390	24233	15430	15315	15037	18445	13529	12793	12439	12811	12769	1796	1862	1776	15430
								9661	17586	16516	15919	32931	22664	32016	40933	22402	24190	15507	15359	15000	18600	13607	12933	12550	12886	12786	1807	1848	1802	15507
								9721	17624	16690	15959	33055	22883	32198	41159	22527	24361	15575	15422	15033	18739	13870	12994	12629	12956	12866	1791	1850	1779	15575
								9781	17802	16738	16074	33168	23021	32413	41609	22723	24589	15705	15459	15256	18759	13811	13158	12595	12948	12930	1816	1835	1789	15705
								9841	17833	16844	16251	33593	23202	32721	41490	22754	24654	15817	15606	15219	18886	13986	13160	12698	13037	13042	1784	1862	1799	15817
								9901	17937	16906	16293	33699	23254	32814	41812	22785	24821	15657	15610	15216	18876	14063	13226	12781	13109	13036	1801	1838	1806	15657
								9961	17919	16983	16407	33936	23208	33226	42166	22974	24907	15962	15662	15325	19133	14149	13347	12750	13144	13079	1803	1833	1820	15962
								10021	17922	17055	16470	33884	23446	33137	42264	23132	25119	15910	15749	15333	19102	14103	13411	12914	13190	13049	1813	1823	1784	15910
								10081	18151	17111	16517	33989	23535	33222	42485	23101	25179	16007	15719	15459	19132	13959	13477	12835	13205	13066	1815	1839	1791	16007
								10141.1	18204	17124	16555	34468	23579	33610	42574	23331	25315	16014	15769	15512	19378	14063	13511	12939	13245	13169	1825	1864	1790	16014
								10201.1	18276	17300	16625	34620	23501	33556	42763	23425	25437	16059	15813	15494	19361	14396	13587	12875	13268	13208	1804	1847	1785	16059
								10261.1	18284	17309	16625	34780	23717	33973	42941	23385	25717	16084	16042	15671	19466	14496	13668	12932	13343	13331	1804	1828	1817	16084
								10321.1	18328	17292	16717	34974	23824	33869	43216	23726	25569	16198	16109	15575	19575	14852	13744	13061	13425	13405	1784	1821	1805	16198
								10381.1	18463	17444	16839	35072	23846	34099	43154	23653	25715	16257	16068	15707	19707	14767	13804	13193	13418	13339	1831	1849	1785	16257
								10441.1	18581	17504	16933	35267	23946	34442	43459	23761	26051	16251	16046	15758	19780	14825	13964	13144	13509	13508	1770	1831	1805	16251
								10501.1	18648	17597	16979	35418	24152	34466	43917	23811	26154	16318	16138	15770	19839	14294	13977	13202	13493	13522	1801	1848	1795	16318
								10561.1	18667	17695	17017	35705	24175	34592	43942	24120	26188	16362	16165	15832	19915	14696	14050	13262	13639	13544	1803	1879	1768	16362
								10621.1	18722	17722	17070	35812	24238	34823	44209	24154	26350	16398	16216	15801	20027	14663	14076	13298	13590	13553	1812	1856	1809	16398
								10681.1	18846	17908	17237	35915	24298	34980	44555	24267	26354	16522	16250	15886	20249	14508	14170	13312	13691	13683	1787	1840	1781	16522
								10741.1	19039	17898	17281	36110	24471	35095	44171	24325	26453	16542	16369	15972	20214	14645	14165	13389	13827	13685	1799	1839	1779	16542
								10801.1	18952	18041	17250	36264	24374	35315	44519	24431	26630	16633	16271	15935	20371	14915	14226	13390	13863	13690	1837	1852	1800	16633
								10861.1	19048	18091	17300	36575	24670	35480	44912	24572	26763	16627	16421	16045	20493	14996	14269	13365	13863	13779	1770	1858	1792	16627
								10921.1	19192	18090	17474	36576	24690	35622	45060	24674	26812	16651	16478	16137	20641	15253	14268	13549	13912	13846	1806	1842	1783	16651
								10981.1	19279	18249	17497	36852	24710	35826	45326	24862	26910	16745	16575	16141	20616	15179	14389	13652	13928	13864	1816	1862	1757	16745
								11041.1	19284	18368	17628	36920	24981	36072	45429	24847	26961	16722	16551	16239	20737	15248	14453	13596	13991	14021	1793	1834	1782	16722
								11101.1	19319	18366	17590	37262	24944	35991	45363	24891	27186	16880	16633	16203	20959	15417	14580	13614	13965	13924	1780	1843	1784	16880
								11161.1	19392	18534	17694	37229	25023	36389	45756	25100	27282	16798	16672	16312	20951	15371	14634	13668	14109	13985	1792	1866	1793	16798
								11221.2	19566	18555	17762	37495	25062	36382	46229	25214	27371	16943	16762	16282	21085	15228	14744	13756	14132	13985	1792	1849	1810	16943
								11281.2	19606	18506	17841	37504	25286	36625	46342	25334	27534	17093	16838	16604	21202	15504	14668	13761	14212	14196	1811	1853	1802	17093
								11341.2	19796	18631	17850	37833	25177	36793	46477	25535	27544	17067	16826	16393	21236	15744	14709	13785	14219	14072	1812	1825	1789	17067
								11401.2	19617	18727	17916	37897	25302	36952	46570	25455	27740	17171	16845	16576	21362	15508	14795	13875	14227	14176	1780	1864	1803	17171
								11461.2	19859	18870	18049	38117	25329	36948	46629	25710	27906	17167	17062	16613	21468	15900	14774	13844	14342	14222	1792	1838	1766	17167
								11521.2	19935	18907	18218	38514	25474	37317	46990	25839	27951	17247	16943	16515	21653	15752	14928	13929	14345	14343	1803	1864	1793	17247
								11581.2	19999	19011	18104	38459	25619	37523	47080	25887	28136	17175	17052	16629	21844	15539	14990	13935	14467	14394	1826	1851	1788	17175
								11641.2	19955	19037	18290	38626	25785	37523	47269	26027	28104	17343	17147	16689	21974	15340	14949	13993	14525	14325	1814	1841	1807	17343
								11701.2	20177	19234	18353	38802	25584	37792	47414	26093	28285	17433	17215	16751	21835	15533	15063	14037	14532	14434	1800	1841	1789	17433
								11761.2	20215	19152	18326	39122	25885	38078	47691	26235	28312	17371	17192	16797	22115	15988	15048	14138	14495	14386	1814	1833	1776	17371
								11821.2	20228	19143	18382	39301	26007	38235	47837	26311	28365	17462	17275	16808	22173	15711	15128	14309	14629	14558	1811	1846	1810	17462
								11881.2	20324	19365	18526	39453	25991	38318	47920	26223	28734	17505	17307	16829	22300	15691	15203	14114	14631	14476	1799	1814	1807	17505
								11941.2	20440	19373	18666	39599	26062	38506	48163	26425	28682	17607	17376	16856	22440	15878	15291	14279	14725	14619	1810	1848	1782	17607
								12001.2	20419	19425	18706	39969	26234	38742	48216	26503	28884	17551	17365	16851	22482	16054	15286	14329	14733	14728	1815	1836	1783	17551
								12061.2	20567	19533	18790	39950	26225	38627	48485	26727	29039	17644	17447	16937	22749	16138	15316	14370	14768	14758	1842	1837	1800	17644
								12121.3	20602	19669	18856	39915	26261	39026	48691	26704	29151	17749	17389	17183	22785	16084	15427	14417	14830	14715	1797	1839	1807	17749
								12181.3	20865	19614	18780	40081	26383	39200	48677	26939	29217	17875	17631	17158	22718	16017	15439	14446	14867	14754	1814	1836	1809	17875
								12241.3	20762	19675	18927	40584	26507	39320	48978	27022	29387	17886	17524	17108	22818	15992	15519	14486	14953	14869	1801	1827	1796	17886
								12301.3	20884	19849	18979	40545	26685	39328	49236	27303	29505	17894	17763	17164	22934	16449	15532	14636	15102	14974	1823	1860	1782	17894
								12361.3	20932	19887	19010	40539	26512	39602	49128	27168	29633	17902	17795	17330	22995	16559	15591	14617	15001	14906	1793	1861	1814	17902
								12421.3	20895	19956	19133	40817	26644	39904	49690	27322	29755	18004	17739	17375	23090	16726	15660	14682	15170	14960	1805	1837	1816	18004
								12481.3	21131	20032	19233	41120	26736	39763	49595	27319	29839	18063	17802	17408	23190	17031	15666	14664	15119	15088	1794	1851	1799	18063
								12541.3	21072	20142	19172	41223	26791	40003	49592	27397	29961	17891	17855	17314	23178	17107	15720	14698	15121	15109	1789	1826	1784	17891
								12601.3	21228	20201	19358	41574	26824	40102	50227	27601	30094	18335	17969	17419	23516	17076	15890	14683	15174	15097	1798	1843	1796	18335
								12661.3	21257	20230	19397	41389	27033	40321	50150	27677	29906	18246	17936	17586	23661	16615	15856	14729	15149	15036	1800	1831	1755	18246
								12721.3	21339	20306	19361	41457	27105	40572	50450	27736	30451	18168	18125	17431	23458	16447	15871	14831	15302	15149	1802	1852	1780	18168
								12781.3	21429	20363	19480	41813	27028	40504	50669	27920	30291	18332	18009	17612	23692	17848	16041	14848	15316	15258	1796	1843	1779	18332
								12841.3	21347	20468	19481	41792	27152	40773	50768	28068	30379	18380	18067	17657	23759	16764	16073	14897	15335	15241	1829	1835	1785	18380
								12901.3	21664	20354	19562	42054	27080	40870	50559	28112	30545	18308	18094	17688	23757	17557	16006	14931	15357	15270	1780	1824	1765	18308
								12961.3	21651	20550	19617	42120	27245	41051	50945	28246	30693	18338	18171	17679	23793	16662	16176	15033	15461	15449	1785	1848	1788	18338
								13021.3	21786	20669	19685	42269	27456	41473	51114	28353	30756	18435	18102	17719	23932	16781	16194	15012	15546	15299	1789	1838	1799	18435
								13081.3	21684	20838	19773	42445	27643	41310	51100	28362	30697	18433	18247	17740	23863	16790	16191	15046	15555	15446	1786	1821	1773	18433
								13141.3	21801	20740	19846	42727	27350	41633	51419	28444	30710	18607	18255	17845	24138	16608	16321	15229	15646	15497	1794	1836	1804	18607
								13201.4	21831	20921	19924	42846	27444	41566	51503	28615	31100	18607	18436	17833	24098	18182	16292	15136	15667	15594	1823	1835	1804	18607
								13261.4	22010	20909	20094	43256	27691	41858	51742	28711	31314	18603	18448	17910	24192	17724	16489	15208	15593	15584	1758	1821	1805	18603
								13321.4	21990	20951	19981	43178	27602	42053	52175	28798	31407	18697	18563	17934	24321	17632	16464	15173	15701	15677	1789	1822	1792	18697
								13381.4	22049	21066	20026	43486	27791	42140	52065	28727	31280	18717	18456	18061	24411	17674	16594	15284	15727	15641	1790	1844	1791	18717
								13441.4	22031	21098	20083	43422	27683	42254	52412	28914	31494	18695	18536	18033	24605	17646	16582	15325	15826	15704	1810	1833	1776	18695
								13501.4	22132	21180	20271	43423	27749	42545	52224	28848	31506	18748	18609	18096	24524	17783	16689	15340	15814	15805	1794	1828	1776	18748
								13561.4	22292	21309	20329	43729	27902	42811	52396	29190	31609	18883	18657	18190	24642	17575	16824	15426	15875	15797	1783	1814	1796	18883
								13621.4	22298	21308	20263	43953	28039	42693	52733	29140	31739	18757	18643	18260	24726	17839	16803	15342	15819	15843	1784	1838	1808	18757
								13681.4	22378	21329	20390	44064	27943	43183	52636	29387	31728	18972	18672	18098	24929	17807	16878	15502	15944	15926	1815	1845	1803	18972
								13741.4	22374	21561	20432	44405	28213	42983	53027	29461	32042	19053	18698	18335	24830	17761	16949	15463	15825	15908	1827	1834	1772	19053
								13801.4	22424	21441	20599	44220	28142	43195	53092	29479	32005	19005	18841	18379	24969	17855	16976	15526	15924	15986	1787	1821	1785	19005
								13861.4	22566	21603	20584	44598	28210	43298	53256	29511	32168	19062	18831	18402	25208	17934	17179	15600	16043	16083	1795	1809	1799	19062
								13921.4	22657	21692	20612	44708	28388	43703	53559	29721	32320	19254	19002	18490	25246	18118	17243	15644	16126	16009	1783	1824	1791	19254
								13981.4	22723	21721	20677	44755	28294	43705	53786	29700	32377	19147	18815	18534	25498	17996	17343	15756	16177	16206	1774	1825	1770	19147
								14041.4	22765	21794	20824	45145	28391	44111	53868	29960	32617	19241	19077	18558	25488	18230	17362	15734	16161	16165	1786	1858	1783	19241
								14101.4	22840	21853	20747	45085	28343	44229	53761	29958	32636	19323	18933	18542	25604	18642	17444	15775	16208	16131	1796	1850	1772	19323
								14161.4	22971	21950	20861	45317	28524	44395	54306	30092	32662	19259	19108	18688	25795	18355	17507	15818	16322	16211	1811	1828	1788	19259
								14221.5	22948	21950	21038	45609	28591	44643	54246	30312	32912	19340	19159	18890	25800	18563	17532	15838	16294	16325	1786	1836	1788	19340
								14281.5	22996	21981	21095	45440	28753	44693	54456	30348	32861	19371	19179	18758	25883	18717	17723	15895	16418	16360	1829	1808	1793	19371
								14341.5	23091	22150	21100	45625	28471	44659	54416	30544	33036	19253	19238	18833	25972	18756	17662	15775	16449	16383	1799	1833	1786	19253
								14401.5	23187	22183	21103	45767	28799	44890	54733	30473	33061	19439	19322	18810	26298	19129	17655	15921	16550	16374	1830	1835	1771	19439
								14461.5	23362	22237	21177	46175	28702	45201	55016	30583	33357	19602	19244	18854	26289	19057	17831	16048	16484	16471	1817	1832	1786	19602
								14521.5	23471	22262	21369	46132	28800	45344	55277	30788	33380	19686	19470	18899	26541	19147	17828	16052	16544	16595	1805	1831	1783	19686
								14581.5	23388	22429	21363	46345	28873	45247	55334	30900	33344	19617	19463	19038	26621	19327	17958	16049	16623	16556	1816	1854	1771	19617
								14641.5	23459	22497	21407	46344	28944	45534	55924	31052	33626	19734	19512	19071	26839	19377	17947	16141	16484	16610	1800	1836	1802	19734
								14701.5	23507	22556	21508	46463	29070	45884	55557	31122	33829	19840	19571	19038	26842	19515	18067	16152	16622	16687	1824	1828	1817	19840
								14761.5	23641	22694	21503	46827	29079	45946	55906	31217	33742	19748	19591	19196	27033	19696	18116	16188	16726	16710	1827	1851	1804	19748
								14821.5	23751	22756	21634	46990	29231	46106	56071	31431	33885	19886	19602	19202	27155	19582	18258	16271	16719	16641	1808	1872	1778	19886
								14881.5	23850	22805	21666	47025	29052	46428	56156	31534	34033	19996	19752	19265	27256	19844	18281	16244	16703	16849	1819	1860	1805	19996
								14941.5	23882	22897	21768	47182	29108	46768	56412	31346	34221	19944	19693	19384	27389	19562	18366	16342	16869	16956	1813	1846	1786	19944
								15001.5	23934	22912	21801	47158	29385	46485	56600	31654	34164	19995	19854	19426	27669	19400	18404	16423	16864	16953	1863	1844	1783	19995
								15061.5	23893	22888	21919	47449	29154	46687	56919	31717	34337	20051	19742	19452	27578	18627	18473	16514	16905	16926	1812	1823	1809	20051
								15121.5	24066	22919	21943	47830	29317	47106	57114	31760	34507	20135	19963	19428	27696	18748	18517	16511	17083	17054	1807	1834	1760	20135
								15181.6	24267	23095	22041	47650	29557	46710	57074	31695	34499	20201	20039	19533	27899	18823	18674	16483	17053	16940	1843	1833	1792	20201
								15241.6	24241	23138	22206	48094	29678	47098	57186	31977	34560	20233	19999	19542	27796	18896	18689	16613	17084	17124	1810	1839	1771	20233
								15301.6	24294	23274	22227	47867	29718	47615	57342	31894	34819	20399	19870	19562	27929	18737	18676	16617	17136	17173	1807	1848	1785	20399
								15361.6	24369	23184	22267	48293	29579	47678	57381	32134	34807	20248	20314	19688	28214	18795	18819	16639	17150	17265	1817	1840	1783	20248
								15421.6	24266	23431	22121	48451	29532	47728	57632	32234	35193	20356	20027	19641	28235	19044	18794	16647	17149	17139	1838	1829	1795	20356
								15481.6	24397	23386	22315	48679	29704	47469	57636	32240	34977	20696	20113	19863	27972	18988	18923	16647	17071	17296	1824	1822	1784	20696
								15541.6	24478	23395	22320	48660	29930	47912	57769	32459	35331	20372	20327	19671	28237	18926	18977	16709	17245	17226	1801	1812	1768	20372
								15601.6	24548	23594	22411	48878	29871	48042	58024	32464	35078	20364	20327	19738	28334	19211	18893	16756	17167	17243	1807	1814	1760	20364
								15661.6	24649	23520	22545	48619	29715	48307	58389	32662	35247	20599	20081	19684	28256	19288	19107	16722	17335	17310	1810	1840	1784	20599
								15721.6	24770	23712	22538	49343	29754	48448	58045	32682	35413	20456	20264	19901	28236	19335	19197	16781	17257	17404	1829	1825	1789	20456
								15781.6	24791	23769	22443	49410	29973	48261	58523	32661	35567	20546	20334	19829	28379	19333	19113	16700	17345	17435	1798	1805	1770	20546
								15841.6	24727	23605	22686	49235	30008	48554	58464	32743	35536	20654	20370	19813	28531	19411	19095	16827	17286	17352	1811	1818	1765	20654
								15901.6	24773	23766	22636	49696	30059	48889	58709	32908	35698	20602	20241	19994	28445	19550	19389	16875	17333	17470	1811	1825	1799	20602
								15961.6	24958	23790	22676	49872	29975	48687	58509	33048	35788	20740	20421	20013	28778	19401	19323	16858	17434	17457	1788	1818	1784	20740
								16021.6	25080	23880	22726	49763	30176	49163	58605	33059	35893	20944	20690	19970	28697	19398	19305	17002	17439	17729	1803	1825	1763	20944
								16081.7	25051	23890	22832	49968	30361	49245	58964	33124	36124	20864	20646	20196	28736	19540	19395	16909	17494	17560	1824	1823	1752	20864
								16141.7	25093	24091	23065	50158	30074	49458	59418	33432	36090	20749	20563	20077	28786	19685	19454	17040	17561	17686	1839	1820	1747	20749
								16201.7	25212	24210	23113	50327	30430	49685	59444	33403	36195	20775	20651	20193	28889	19728	19519	17075	17617	17681	1811	1819	1764	20775
								16261.7	25149	24180	23079	50259	30505	49840	59879	33506	36007	20859	20798	20380	28871	19917	19528	17149	17592	17749	1830	1806	1751	20859
								16321.7	25352	24231	23169	50688	30469	50114	59811	33412	36499	21146	20644	20266	28999	19752	19595	17166	17717	17726	1782	1824	1747	21146
								16381.7	25322	24338	23195	50385	30275	50148	59828	33448	36548	21014	20652	20505	29258	19977	19616	17059	17659	17787	1806	1812	1774	21014
								16441.7	25381	24294	23239	50882	30661	50133	60077	33583	36712	21120	20806	20435	29090	19917	19672	17184	17686	17873	1789	1807	1761	21120
								16501.7	25496	24506	23356	51077	30724	50479	60018	33745	36668	21052	20779	20390	29310	19993	19797	17257	17754	17859	1785	1807	1762	21052
								16561.7	25548	24600	23405	51479	30784	50608	60275	33888	37013	21124	20817	20413	29398	20073	19808	17211	17823	17905	1799	1814	1761	21124
								16621.7	25668	24667	23398	51529	30864	50728	60459	33996	36836	21443	20899	20683	29144	20012	19896	17387	17840	17899	1785	1777	1763	21443
								16681.7	25700	24682	23484	51606	30741	50717	60581	34028	37034	21243	20929	20693	29603	20160	19815	17262	17844	17997	1807	1816	1775	21243
								16741.7	25778	24758	23648	51658	30984	50898	60642	34091	37099	21224	20835	20696	29636	20242	19886	17506	17988	17957	1779	1809	1752	21224
								16801.7	25792	24756	23594	51797	30901	51355	60847	34484	37222	21308	21009	20446	29578	20134	20047	17454	17952	18061	1829	1811	1780	21308
								16861.7	26026	24835	23720	51984	31105	51496	60994	34274	37251	21450	21263	20614	29671	20305	20181	17632	17906	18027	1799	1809	1742	21450
								16921.7	25965	24876	23691	52267	31021	51145	61088	34414	37309	21307	21174	20599	30032	20383	19946	17533	18143	18104	1818	1811	1768	21307
								16981.7	25981	24949	23853	52179	31021	51608	61308	34641	37492	21378	21162	20939	29612	20359	20154	17391	18078	18188	1790	1811	1778	21378
								17041.7	26262	25057	23834	52287	30960	51559	61406	34697	37436	21571	21115	20918	29731	20451	20290	17557	18002	18156	1793	1793	1783	21571
								17101.8	26118	24978	23772	52459	31191	51859	61282	34534	37488	21522	21270	20700	29732	20343	20365	17601	18150	18176	1766	1798	1741	21522
								17161.8	26189	25199	23820	52634	31025	51635	61511	34767	37693	21500	21183	20945	29873	20287	20366	17586	18255	18116	1788	1815	1776	21500
								17221.8	26243	25148	24044	52581	31173	51329	61721	34831	37652	21600	21219	21213	30122	20421	20331	17556	18081	18249	1793	1813	1752	21600
								17281.8	26329	25283	23968	52834	31199	52560	61854	34965	37853	21630	21335	21175	30059	20504	20478	17671	18210	18290	1786	1808	1751	21630
								17341.8	26333	25331	24069	53104	31282	52052	62039	35197	38063	21747	21299	21160	29990	20754	20459	17673	18135	18296	1761	1794	1748	21747
								17401.8	26403	25412	24074	53249	31375	52273	62541	35062	38053	21582	21296	21041	30222	20599	20539	17828	18239	18297	1803	1824	1763	21582
								17461.8	26512	25430	24215	53352	31497	52861	62463	35416	38297	21753	21525	21136	30261	20680	20613	17673	18337	18339	1785	1814	1737	21753
								17521.8	26634	25510	24358	53470	31403	52773	62073	35275	38334	21929	21418	21296	30310	20715	20710	17843	18350	18524	1799	1826	1769	21929
								17581.8	26525	25682	24367	53643	31431	52639	62508	35452	38408	21841	21678	21335	30368	21231	20613	17828	18307	18541	1795	1783	1773	21841
								17641.8	26782	25857	24572	53675	31548	53034		35626	38661	21857	21545	21179	30454	21260	20709	17841	18410	18465	1770	1807	1742	21857
								17701.8	26676	25825	24425	53789	31521	52873	62806	35656	38567	21863	21874	21355	30572	21069	20719	17750	18346	18473	1776	1829	1769	21863
								17761.8	26859	25788	24612	54262	31273	52719	62606	35748	38600	22124	21539	21395	30705	21200	20799	17884	18460	18561	1780	1817	1782	22124
								17821.8	27045	25799	24520	54023	31678	53417		35861	38762	21974	21859	21518	30748	21075	20896	17977	18534	18551	1759	1811	1744	21974
								17881.8	26928	25830	24632	53919	31674	53317		35838	38728	22027	21843	21266	31032	21123	20848	17985	18530	18627	1794	1808	1776	22027
								17941.8	27024	26137	24752	54840	31779	53641		35961	39112	22283	21848	21652	31043	21188	20949	18046	18609	18650	1803	1810	1746	22283
								18001.8	27197	25988	24806	54635	31675	53743		36149	39096	22122	21778	21491	31045	21099	21002	17977	18613	18746	1784	1778	1754	22122
								18061.8	27172	26002	24789	54525	31659	54031		36114	39210	22312	22039	21628	31206	21311	21077	18157	18539	18857	1806	1807	1750	22312
								18121.8	27272	26062	24779	54697	32070	53230		36255	39340	22185	22143	21647	31277	21284	21068	18031	18625	18717	1805	1776	1748	22185
								18181.9	27131	26107	24955	55152	31922	54093		36170	39525	22179	22099	21870	31459	21439	21100	18183	18746	18805	1781	1794	1754	22179
								18241.9	27299	26235	24954	55172	31913	54386		36629	39627	22494	22042	21822	31511	21531	21241	18221	18879	18896	1796	1810	1748	22494
								18301.9	27386	26231	25148	55101	31974	54319		36629	39472	22193	22250	21688	31615	21537	21261	18283	18914	18969	1781	1822	1743	22193
								18361.9	27387	26445	25123	55055	31919	54381		36467	39732	22432	22333	21751	31688	21552	21292	18314	18860	18875	1781	1815	1753	22432
								18421.9	27513	26425	25110	55167	31836	54725		36632	39762	22464	22418	21799	31910	21491	21351	18273	18914	18999	1792	1785	1751	22464
								18481.9	27611	26301	25205	55606	32197	54859		36852	39869	22459	22359	21733	32112	21668	21430	18261	18781	19059	1747	1803	1739	22459
								18541.9	27742	26635	25129	55794	32088	54683		36659	39743	22602	22295	22173	32010	21720	21468	18337	18983	18945	1751	1811	1729	22602
								18601.9	27566	26571	25267	55897	32281	54799		36969	40015	22407	22347	21849	31862	21663	21378	18368	18910	18915	1765	1798	1735	22407
								18661.9	27625	26644	25365	55805	31982	55209		36717	40131	22517	22368	21700	32044	21646	21378	18394	18979	19001	1791	1768	1741	22517
								18721.9	27801	26621	25334	55976	32164	55152		37042	40110	22600	22458	21724	32078	21804	21519	18404	18998	19188	1770	1801	1749	22600
								18781.9	27917	26729	25327	56011	32269	55344		37061	40210	22602	22231	21911	32230	21536	21649	18593	19123	19141	1761	1775	1758	22602
								18841.9	27940	26868	25628	56296	32370	55282		37218	40307	22498	22421	22026	32328	22433	21634	18405	19077	19086	1766	1767	1723	22498
								18901.9	27884	26922	25443	56244	32454	55709		37330	40228	22647	22459	22107	32342	22066	21680	18481	19106	19005	1768	1801	1754	22647
								18961.9	28102	27014	25639	56044	32298	55560		37211	40433	22791	22556	22064	32372	21645	21613	18478	19131	19223	1787	1791	1732	22791
								19021.9	28043	27198	25661	56654	32485	55478		37469	40276	22772	22736	22002	32404	21642	21696	18473	19263	19163	1758	1797	1723	22772
								19081.9	28121	27001	25820	56792	32545	56117		37635	40582	22784	22745	22330	32685	22036	21822	18614	19334	19372	1771	1791	1741	22784
								19142	28101	27131	25822	56959	32568	56215		37433	40845	22996	22546	22400	32836	21804	21876	18595	19281	19307	1753	1791	1754	22996
								19202	28274	27154	25814	56901	32558	56565		37595	40811	22916	22698	22243	32927	22305	21885	18674	19357	19337	1755	1796	1772	22916
								19262	28105	27101	25794	56638	32258	56543		37561	40824	22821	22761	22215	32865	21885	21768	18677	19324	19297	1750	1784	1697	22821
								19322	28370	27274	26029	57030	32561	56506		37844	41079	22855	22873	22333	33042	22524	21841	18792	19372	19526	1781	1762	1735	22855
								19382	28326	27457	26027	57495	32535	56472		38144	40993	23100	22786	22266	33214	21901	22003	18714	19377	19360	1774	1774	1740	23100
								19442	28537	27356	26076	57423	32771	56890		38006	41426	22943	22744	22398	33123	22373	21962	18790	19432	19575	1767	1775	1747	22943
								19502	28614	27424	26074	57570	32732	56911		38155	41304	22885	22775	22557	33274	22177	22073	18883	19485	19489	1754	1778	1731	22885
								19562	28629	27402	26133	57642	32983	56697		38213	41505	23009	23012	22618	33247	22429	22070	18870	19421	19467	1741	1772	1699	23009
								19622	28677	27531	26172	57634	32747	57140		38254	41494	22979	23189	22534	33382	22015	22112	18782	19418	19570	1760	1779	1746	22979
								19682	28574	27600	26311	57897	32587	56953		38578	41619	23295	22934	22535	33479	22470	22381	18909	19605	19617	1745	1789	1730	23295
								19742	28736	27483	26253	58129	32830	57026		38329	41845	23188	23104	22595	33649	22013	22333	18830	19603	19677	1756	1724	1712	23188
								19802	28835	27663	26373	57895	32918	57269		38367	42002	23153	23227	22596	33545	22830	22156	18904	19391	19655	1751	1771	1715	23153
								19862	28979	27843	26399	58394	32871	57539		38727	41615	23290	23171	22567	33777	22184	22435	18942	19651	19767	1771	1814	1718	23290
								19922	28794	27749	26412	58473	32764	57498		38782	41715	23273	23180	22804	33836	22179	22406	18951	19741	19563	1776	1773	1728	23273
								19982	28962	27894	26509	58522	32869	57515		38815	42104	23346	23269	22781	33701	22234	22435	19104	19661	19765	1774	1784	1718	23346
								20042	29054	27944	26610	58292	32972	58177		38933	42176	23338	23349	22729	33979	22197	22477	19091	19672	19916	1756	1787	1741	23338
								20102	29098	28075	26658	58733	33218	57876		38904	42217	23414	23204	22708	34270	22475	22537	19111	19686	19745	1746	1773	1737	23414
								20162.1	29110	27823	26701	58874	32759	58294		39006	42078	23402	23465	22784	34164	22340	22673	19088	19906	19750	1746	1777	1745	23402
								20222.1	29168	28154	26754	58788	33002	58181		39096	42433	23526	23604	22983	34350	22817	22571	19187	19835	19941	1755	1756	1711	23526
								20282.1	29080	28222	26824	59375	33003	58030		39168	42258	23628	23392	23150	34309	22395	22872	19329	19837	19901	1738	1782	1734	23628
								20342.1	29491	28220	27040	59238	33178	58361		39377	42511	23683	23542	23044	34251	22401	22728	19301	19791	19901	1773	1788	1724	23683
								20402.1	29342	28237	26641	59557	33342	58708		39203	42593	23726	23743	23162	34256	22328	22711	19115	19887	19896	1736	1761	1744	23726
								20462.1	29427	28256	26835	59296	33075	58719		39413	42799	23648	23544	23157	34518	22545	22755	19182	19875	19896	1724	1787	1699	23648
								20522.1	29375	28149	27016	59248	33093	58841		39503	42663	23605	23610	22995	34522	22739	22900	19250	19839	20030	1761	1746	1712	23605
								20582.1	29423	28273	27000	59444	33169	58757		39441	42570	23424	23500	22898	34384	22458	22919	19264	19942	19939	1729	1753	1726	23424
								20642.1	29488	28295	27023	59797	33132	59068		39568	42899	23766	23528	22991	34701	23387	23022	19360	19946	20107	1746	1786	1724	23766
								20702.1	29528	28581	27117	59704	33384	59313		39495	42793	23878	23757	23284	34602	22991	23088	19389	19897	20003	1734	1760	1728	23878
								20762.1	29660	28475	27225	59798	33124	59134		39565	42858	23876	23800	23217	34626	23042	23115	19411	20056	20094	1745	1750	1721	23876
								20822.1	29620	28533	27199	59674	33306	58998		39596	43155	23807	23938	23367	34653	22766	23085	19350	20052	20206	1760	1781	1710	23807
								20882.1	29791	28613	27217	60274	33353	59462		39768	43295	23751	23551	23301	34724	23088	23217	19426	20238	20177	1732	1779	1721	23751
								20942.1	29747	28633	27149	60245	33313	59201		39962	43229	23706	23774	23349	34690	22963	23419	19529	20119	20147	1750	1729	1742	23706
								21002.1	29781	28713	27263	60410	33236	59391		40046	43262	23790	23620	23254	34763	22999	23362	19368	20220	20288	1757	1750	1727	23790
								21062.1	29847	28637	27313	60342	33280	59623		40109	43215	23763	23966	23317	34892	23368	23378	19594	20188	20219	1769	1751	1710	23763
								21122.2	29913	28760	27351	60207	33370	60131		39918	43315	23882	24021	23412	34974	23437	23708	19529	20264	20255	1748	1740	1717	23882
								21182.2	29932	28816	27334	60716	33109	59933		40087	43510	23914	24002	23405	34961	23295	23547	19677	20222	20316	1746	1747	1718	23914
								21242.2	30038	28667	27600	60882	33363	59748		40231	43687	24000	24136	23374	35022	23141	23654	19584	20271	20471	1720	1753	1741	24000
								21302.2	29984	28871	27504	60397	33245	60068		40147	43790	24117	23903	23442	34942	23428	23781	19755	20210	20362	1757	1754	1715	24117
								21362.2	29940	29087	27502	60987	33552	59963		40262	43733	24082	23959	23402	35040	23509	23774	19748	20394	20372	1738	1750	1710	24082
								21422.2	30035	28983	27497	60939	33707	60114		40355	43692	24137	24100	23585	35124	23498	23826	19693	20250	20208	1748	1744	1702	24137
								21482.2	30231	29074	27648	60786	33308	60261		40296	43568	23960	24165	23476	35035	23411	23869	19671	20364	20611	1722	1744	1713	23960
								21542.2	30330	28981	27652	60935	33524	60547		40632	43728	24132	24099	23504	35119	23387	23882	19756	20300	20518	1728	1753	1699	24132
								21602.2	30384	28956	27630	61335	33316	60543		40884	43981	24166	24277	23693	35099	23829	23981	19774	20414	20525	1744	1745	1701	24166
								21662.2	30168	29129	27831	61139	33497	60554		40728	44034	24375	24335	23506	35218	24043	24111	19650	20526	20497	1744	1737	1708	24375
								21722.2	30448	29236	27840	61231	33303	60683		40802	44110	24180	24152	23734	35386	23971	24031	19863	20457	20426	1728	1753	1710	24180
								21782.2	30555	29301	28042	61340	33422	60812		40895	44440	24311	24344	23720	35223	24075	24090	19653	20437	20551	1765	1740	1689	24311
								21842.2	30388	29287	27808	61493	33382	61253		40906	44419	24059	24281	23681	35293	23869	24176	19973	20492	20425	1742	1734	1710	24059
								21902.2	30545	29440	27950	61587	33273	60973		41092	44465	24477	24240	23789	35371	24090	24197	19807	20477	20671	1754	1744	1714	24477
								21962.2	30510	29513	27959	61868	33633	60907		41207	44599	24164	24262	23845	35535	24743	24129	19895	20488	20581	1738	1740	1722	24164
								22022.2	30641	29463	28010	61612	33515	61236		41400	44607	24274	24514	23806	35716	24017	24312	19973	20715	20811	1719	1763	1689	24274
								22082.2	30579	29465	28125	61807	33484	61369		41206	44684	24536	24436	23786	35699	24429	24434	20008	20653	20698	1727	1742	1683	24536
								22142.3	30895	29545	28321	62302	33653	61510		41488	45071	24587	24517	24034	35686	24640	24328	20088	20584	20620	1745	1732	1702	24587
								22202.3	30863	29628	28209	62396	33791	61415		41671	44806	24350	24640	24034	35672	24702	24450	20061	20887	20861	1744	1741	1710	24350
								22262.3	30801	29705	28224	62395	33770	61547		41257	44913	24449	24694	23947	36005	24796	24593	20170	20753	20787	1711	1741	1681	24449
								22322.3	30984	29628	28354	62051	33624	61765		41560	45108	24623	24755	24082	35745	24564	24503	20021	20789	20898	1729	1764	1706	24623
								22382.3	30700	29597	28141	61969	33556	61432		41278	44998	24296	24470	23918	35506	24510	24382	19817	20584	20703	1704	1721	1702	24296
								22442.3	30705	29725	28277		33731	61842		41532	45044	24386	24827	24194	35879	24574	24629	19961	20717	20876	1735	1780	1702	24386
								22502.3	30909	29692	28348		33497	61941		41918	45148	24573	24796	24145	35995	24737	24681	20083	20795	20946	1714	1748	1706	24573
								22562.3	31103	29746	28391		33591	62046		41833	45309	24760	24711	24233	36010	24731	24607	20241	20818	20847	1735	1739	1677	24760
								22622.3	31009	29958	28528		33697	62045		41758	45211	24544	24963	24256	36261	25062	24696	20011	20899	20859	1757	1755	1685	24544
								22682.3	31134	29905	28518	62798	33772	62381		41987	45395	24745	24906	24346	36260	24823	24653	20170	21062	20918	1736	1749	1696	24745
								22742.3	31205	29900	28548		33613	62387		42087	45593	24716	25000	24349	36160	24977	24917	20189	20989	20993	1719	1732	1706	24716
								22802.3	31222	29976	28687		33849	62494		42058	45663	24841	24936	24216	36325	24999	24932	20225	21015	20935	1723	1723	1682	24841
								22862.3	31254	30078	28727		33612	62722		42312	45720	24850	24863	24325	36645	24974	24993	20447	21002	21065	1763	1751	1679	24850
								22922.3	31213	30060	28665		33661	62715		42297	45840	24978	24984	24336	36502	25073	24905	20157	21054	20957	1743	1778	1684	24978
								22982.3	31257	30188	28704		33887	62828		42364	45911	24868	24951	24532	36678	25223	25023	20254	20977	21095	1728	1755	1715	24868
								23042.3	31202	30215	28695		34006	62769		42414	46029	24876	25106	24397	36765	25204	25038	20322	21159	21211	1725	1777	1738	24876
								23102.4	31229	30246	28892		33905	62714		42554	46146	24868	25196	24564	36918	25384	24941	20413	21141	21082	1715	1760	1696	24868
								23162.4	31431	30204	28891		33922			42535	46161	24846	25244	24558	36713	25310	25125	20445	21123	21101	1738	1753	1713	24846
								23222.4	31457	30414	28934		33842			42497	46077	24933	25396	24755	36927	25118	25151	20415	21009	21291	1746	1751	1711	24933
								23282.4	31498	30163	28995		33698			42768	46267	25029	25231	24508	36988	25408	25164	20380	21134	21212	1739	1748	1712	25029
								23342.4	31630	30494	29004		33865	63120		42729	46469	25045	25163	24798	37233	25404	25291	20510	21248	21274	1731	1735	1710	25045
								23402.4	31522	30363	28930		33956			42833	46226	24903	25170	24811	37138	25376	25293	20680	21053	21156	1731	1744	1697	24903
								23462.4	31557	30572	29041		34024			43103	46512	24825	25268	24735	37374	25438	25294	20486	21127	21364	1748	1736	1695	24825
								23522.4	31826	30610	29086		33930			42951	46386	25289	25344	24824	37213	25564	25242	20544	21285	21269	1732	1771	1723	25289
								23582.4	31588	30501	28999		33760			42986	46532	24804	25255	24745	37184	25345	25303	20567	21279	21136	1749	1736	1693	24804
								23642.4	31687	30491	29003		33907			42858	46614	25125	25256	24711	37407	25613	25348	20601	21278	21175	1714	1742	1686	25125
								23702.4	31493	30580	29264		33868			42979	46787	25025	25419	24815	37510	25715	25343	20400	21426	21361	1717	1748	1700	25025
								23762.4	31665	30549	29111		33896			43311	46585	25170	25390	24953	37574	25509	25428	20590	21359	21317	1731	1735	1689	25170
								23822.4	31789	30697	29177		34017			43180	47275	25136	25575	24725	37622	25411	25425	20653	21472	21404	1732	1734	1695	25136
								23882.4	31762	30712	29291		33698			43528	46799	25168	25290	24680	37664	25364	25473	20607	21305	21519	1719	1744	1692	25168
								23942.4	31787	30727	29162		33957			43458	46930	25005	25469	24896	37777	25532	25574	20656	21256	21435	1721	1709	1702	25005
								24002.4	31651	30639	29107		33829			43173	46675	25103	25226	24630	37837	25578	25415	20614	21234	21155	1697	1717	1621	25103
								24062.4	31803	30648	29273		33821			43257	47196	24844	25550	24978	38019	25592	25668	20653	21496	21347	1711	1759	1696	24844
								24122.5	31638	30831	29303		33655			43694	46896	25191	25479	24876	38401	25766	25762	20603	21500	21474	1731	1729	1684	25191
								24182.5	31854	30850	29394		33589			43403	47143	25173	25473	24911	38420	25396	25780	20741	21570	21491	1743	1724	1689	25173
								24242.5	31853	30937	29467		33948			43739	47367	25408	25691	24942	38633	25721	25833	20718	21554	21511	1726	1742	1687	25408
								24302.5	32079	30851	29453		33985			43779	47451	25161	25725	25033	38725	26133	25943	20735	21523	21569	1718	1772	1681	25161
								24362.5	32031	31017	29660		33870			43902	47459	25313	25602	25040	38944	25832	25934	20978	21573	21548	1708	1745	1711	25313
								24422.5	32007	30924	29348		33702			44025	47638	25330	25504	25094	38864	25580	25932	20820	21665	21615	1748	1747	1689	25330
								24482.5	31991	30963	29524		33815			43355	47385	25170	25574	25169	38767	25543	25941	20707	21422	21523	1690	1706	1648	25170
								24542.5	31984	30950	29573		33715			43919	47186	25246	25720	25105	38448	25699	25891	20680	21425	21468	1696	1721	1656	25246
								24602.5	32306	31248	29688		33967			44358	47768	25461	25697	25327	38992	25755	26096	20798	21600	21690	1717	1708	1719	25461
								24662.5	32215	31209	29688		33990			44085	47766	25461	25808	25090	39060	25906	26182	20760	21718	21768	1709	1723	1722	25461
								24722.5	32379	31185	29775		33898			44211	48027	25358	25827	25185	38667	26398	26151	20856	21613	21676	1706	1743	1675	25358
								24782.5	31886	31192	29419		33627			43903	47559	25304	25927	25155	39042	25822	26076	20635	21569	21643	1704	1707	1684	25304
								24842.5	32224	31312	29648		33682			44259	47834	25603	26026	25238	39092	26226	26222	20826	21580	21663	1712	1756	1688	25603
								24902.5	32256	31253	29819		33891			44439	48331	25492	25807	25395	38944	26182	26218	20894	21641	21699	1716	1709	1720	25492
								24962.5	32343	31240	29684		33731			44324	48099	25495	26216	25484	39048	26387	26256	20880	21731	21785	1687	1754	1664	25495
								25022.5	32398	31226	29994		33971			44471	48339	25337	25806	25430	39172	26328	26391	20920	21789	21505	1716	1726	1696	25337
								25082.5	32421	31129	29800		33913			44627	48074	25404	25956	25400	39114	26034	26423	21112	21760	21764	1704	1712	1678	25404
								25142.6	32326	31226	29873		33957			44668	48237	25635	26072	25515	39259	26066	26384	20893	21853	21607	1700	1738	1691	25635
								25202.6	32310	31467	30177		33682			44574	48198	25542	26054	25414	39374	26570	26414	21021	21812	21765	1720	1737	1699	25542
								25262.6	32293	31357	30162		33546			44853	48075	25593	25890	25556	39231	26250	26476	21030	21780	21667	1718	1740	1703	25593
								25322.6	32479	31518	29970		33956			44615	48494	25584	26119	25710	39370	26349	26566	20955	21817	21847	1721	1718	1688	25584
								25382.6	32583	31480	30124		33898			44727	48637	25630	26110	25290	39221	26228	26715	21027	21722	21841	1701	1718	1684	25630
								25442.6	32690	31491	29922		33767			44508	48643	25573	26326	25546	39307	26166	26745	21126	22029	21951	1722	1744	1686	25573
								25502.6	32523	31412	30030		33760			44920	48572	25689	26068	25463	39469	26293	26852	21109	21926	21755	1725	1755	1689	25689
								25562.6	32573	31486	30220		33695			45170	48761	25533	26316	25624	39480	26281	26928	21053	21834	21945	1740	1730	1699	25533
								25622.6	32452	31645	30212		34170			45160	48864	25708	26238	25787	39483	26444	27012	21040	21858	21904	1725	1720	1671	25708
								25682.6	32801	31318	30298		34039			44948	48862	25850	26280	25641	39369	26515	27026	21304	21907	21739	1710	1745	1694	25850
								25742.6	32913	31569	30169		34006			45328	48586	25788	26211	25738	39748	26447	27071	21138	21853	21905	1756	1728	1677	25788
								25802.6	32738	31897	30255		34033			45378	48964	25736	26176	25596	39532	26711	27127	21190	21985	22104	1713	1732	1720	25736
								25862.6	32827	31676	30365		33719			45478	49439	25908	26433	25805	39604	26476	27090	21224	22028	21927	1735	1730	1689	25908
								25922.6	32937	31784	30382		33816			45321	49118	25892	26500	25765	39827	26865	27104	21340	22211	22032	1722	1720	1686	25892
								25982.6	32925	31843	30335		33899			45612	49419	25597	26533	25941	39711	26788	27299	21077	22015	21873	1715	1720	1673	25597
								26042.6	32871	31837	30403		33863			45753	49475	25916	26416	25942	39790	26557	27187	21313	22025	22060	1710	1707	1670	25916
								26102.6	32874	31986	30591		33859			45614	49065	25761	26553	25755	39750	26743	27368	21339	22169	22104	1704	1718	1667	25761
								26162.7	33146	31967	30380		33764			45611	49367	25864	26546	25900	39748	27061	27432	21260	22088	22056	1725	1721	1688	25864
								26222.7	32984	31814	30502		33902			46076	49351	26108	26631	25922	40025	26726	27403	21419	22119	22176	1721	1713	1643	26108
								26282.7	32858	31754	30287		33683			45794	49658	25828	26431	25987	40000	26805	27545	21393	22084	22121	1737	1733	1680	25828
								26342.7	33256	32141	30644		33945			46091	49501	26041	26690	26082	40136	27058	27607	21335	22203	22134	1690	1740	1710	26041
								26402.7	32759	31862	30387		33452			45677	49511	25832	26469	25833	39797	27300	27335	21186	22101	22164	1727	1708	1656	25832
								26462.7	33129	32118	30590		33931			46172	49932	26142	26516	26122	40094	27079	27556	21445	22174	22372	1712	1733	1707	26142
								26522.7	32985	32028	30595		33781			46240	49889	26026	26488	26011	40123	27194	27532	21324	22180	22384	1707	1733	1684	26026
								26582.7	33365	32253	30716		33873			46092	49654	26005	26738	26093	39934	27387	27680	21463	22245	22297	1722	1747	1680	26005
								26642.7	33279	31955	30669		33883			46112	49948	26069	26691	26139	40288	27559	27633	21399	22233	22112	1722	1726	1667	26069
								26702.7	32937	32016	30591		33465			46009	49715	26040	26350	26011	39986	27337	27422	21246	21965	22015	1660	1693	1648	26040
								26762.7	32940	31921	30641		33776			46159	49992	25871	26706	26050	40167	27408	27657	21485	22184	22080	1709	1748	1675	25871
								26822.7	33103	31782	30483		33719			46128	49809	26064	26829	26118	40412	27600	27718	21520	22220	22146	1745	1708	1684	26064
								26882.7	33506	32310	30630		33562			46190	50233	26088	26788	26158	40308	27561	27774	21526	22272	22131	1735	1707	1679	26088
								26942.7	33137	32082	30746		33881			46533	50225	26107	26905	26087	40514	27662	27675	21360	22189	22388	1706	1713	1666	26107
								27002.8	33240	32387	30856		33701			46482	50130	25946	26802	26333	40404	27740	27779	21343	22369	22244	1730	1729	1671	25946
								27062.7	33399	32077	30761		33658			46653	50041	26117	26856	26166	40538	27772	27632	21417	22242	22223	1707	1709	1642	26117
								27122.8	33335	32228	30641		33377			46590	50316	25994	26708	26131	40729	27610	27856	21609	22364	22161	1734	1737	1664	25994
								27182.8	33192	32250	30944		33681			46461	50228	26071	26917	26157	40628	28221	27895	21506	22360	22392	1702	1745	1683	26071
								27242.8	33122	32035	30666		33319			46356	50169	26066	26790	26168	40637	27889	27820	21438	22150	22294	1694	1700	1683	26066
								27302.8	33566	32449	30763		33492			46858	50270	26184	26903	26162	40703	27908	27907	21534	22499	22376	1705	1747	1676	26184
								27362.8	33310	32170	30884		33607			46898	50340	26279	26909	26211	40985	27900	27991	21369	22367	22342	1708	1737	1678	26279
								27422.8	33211	32216	30774		33528			46508	50175	26000	26702	26266	40812	27814	28052	21428	22278	22217	1686	1731	1670	26000
								27482.8	33215	32131	30937		33491			46736	50403	25937	27002	26159	40848	27933	27873	21394	22177	22022	1710	1722	1669	25937
								27542.8	33410	32072	30903		33436			46578	50170	25946	26779	26204	40934	28020	28008	21467	22261	22259	1693	1709	1702	25946
								27602.8	33302	32377	30756		33284			46615	50256	25951	26817	26168	41017	27918	28071	21286	22107	22364	1694	1729	1665	25951
								27662.8	33440	32205	30883		33137			47005	50555	26065	26861	26182	40953	28208	28221	21549	22315	22263	1708	1738	1650	26065
								27722.8	33489	32263	30997		33303			46615	50542	26039	27009	26268	41213	28024	28187	21457	22266	22229	1705	1693	1674	26039
								27782.8	33152	32263	30643		33240			46806	50472	26123	27115	26172	41080	27992	28111	21515	22282	22338	1684	1684	1665	26123
								27842.8	33225	32025	30658		33331			46951	50537	25917	26904	26057	41041	27981	28179	21520	22191	22231	1692	1702	1681	25917
								27902.8	33163	32319	30851		33445			46921	50369	26122	26894	26298	41623	28072	28393	21586	22270	22271	1700	1700	1654	26122
								27962.8	33248	32038	31000		33166			46823	50445	25963	26841	26297	41200	28218	28211	21629	22377	22317	1693	1713	1667	25963
								28022.8	33403	32362	31037		33332			46941	50924	25816	27123	26285	41438	28050	28419	21431	22232	22493	1723	1700	1681	25816
								28082.9	33473	32335	31013		33048			46868	50801	26082	26993	26184	41699	28084	28382	21563	22245	22488	1688	1689	1660	26082
								28142.9	33529	32301	31015		33344			47071	50885	26121	26949	26296	41538	28608	28485	21541	22344	22281	1704	1702	1645	26121
								28202.9	33428	32019	30934		33266			47113	51317	26224	27071	26426	41851	28412	28645	21454	22409	22470	1713	1700	1678	26224
								28262.9	33614	32394	30983		33252			47299	51009	26278	27116	26456	42156	28435	28696	21522	22483	22415	1697	1697	1677	26278
								28322.9	33734	32328	31214		33203			47508	50925	26089	27093	26472	42335	28212	28552	21638	22368	22435	1697	1695	1662	26089
								28382.9	33699	32538	31120		33220			47613	51267	26209	27129	26489	42241	28385	28632	21566	22396	22470	1697	1712	1636	26209
								28442.9	33713	32744	31084		33164			47824	51230	26235	27304	26340	42149	28089	28731	21702	22388	22555	1706	1720	1670	26235
								28502.9	33523	32269	31051		33141			47406	51092	26119	27088	26386	42286	28541	28482	21494	22333	22340	1663	1708	1657	26119
								28562.9	33458	32384	30926		33047			47531	51244	26089	27075	26493	42366	28591	28519	21435	22399	22338	1691	1685	1645	26089
								28622.9	33520	32276	30851		33157			47642	51274	26165	27368	26225	42373	27955	28811	21475	22471	22302	1707	1712	1652	26165
								28682.9	33495	32506	31218		32888			47417	50971	26046	27202	26255	42434	28423	28674	21618	22396	22650	1683	1674	1670	26046
								28742.9	33428	32233	30867		33102			47318	51034	26218	27160	26579	42640	28409	28781	21580	22338	22423	1700	1716	1659	26218
								28802.9	33553	32611	31287		32807			47539	51474	25980	27074	26412	42423	28697	28906	21379	22277	22364	1670	1688	1645	25980

## Sheet: Supp Fig 14_4
			Day	0		4		8
				Activity / µM.s-1	Error	Activity / µM.s-1	Error	Activity / µM.s-1	Error
		Mutant	WT	4.0226E-5	8.19825E-6	6.63681E-5	2.90964E-6	7.74066E-5	4.71664E-6
			R54A	9.64797E-5	9.93192E-6	1.37724E-4	6.67219E-6	1.38467E-4	2.17703E-5
			K263A	6.97347E-6	1.2268E-7	4.11917E-5	1.76404E-6	1.12073E-4	6.91353E-6
			K263F	9.70098E-6	1.95039E-6	2.92807E-5	1.36597E-6	5.89848E-5	1.20244E-6
			K263W	7.00477E-6	1.75498E-7	5.33961E-5	3.05471E-6	6.29236E-5	2.01117E-5
			R307A	1.12643E-6	3.02363E-7	7.78918E-5	2.05358E-6	4.91108E-5	1.51016E-6
			Control	0.0	0.0	0.0	0.0	0.0	0.0
